# Supplementary material for: Comparative Genomics of Cell Envelope Components in Mycobacteria
Source: PLoS One. 2011 May 6;6(5):e19280. doi: 10.1371/journal.pone.0019280 (PMC3089613; doi:10.1371/journal.pone.0019280)
Supplement: Table S1 — Complete list of predicted functionally linked genes involved in mycolate biosynthesis. (XLS) [file pone.0019280.s001.xls]

## Sheet: Sheet1
Predicted Functional linkage	Gene in Mycolate Biosynthesis	Mutual information	Pearson Correlation coefficient	Hamming distance	Function of FL gene	Function of gene involved in mycolate biosynthesis
Rv0014c	Rv0470c	0.934068	0.967122	1	transmembrane serine/threonine-protein kinase B	mycolic acid synthase pcaA
Rv0016c	Rv0470c	0.934068	0.973305	1	penicillin-binding protein PbpA	mycolic acid synthase pcaA
Rv0017c	Rv0470c	0.934068	0.993121	1	cell division protein RodA	mycolic acid synthase pcaA
Rv0040c	Rv0470c	0.934068	0.969866	16	secreted proline rich protein MTC28	mycolic acid synthase pcaA
Rv0056	Rv0470c	0.934068	0.987277	19	50S ribosomal protein L9	mycolic acid synthase pcaA
Rv0070c	Rv0470c	0.934068	0.950221	6	serine hydroxymethyltransferase	mycolic acid synthase pcaA
Rv0075	Rv0470c	0.934068	0.935191	13	aminotransferase	mycolic acid synthase pcaA
Rv0183	Rv0470c	0.934068	0.981618	11	lysophospholipase	mycolic acid synthase pcaA
Rv0202c	Rv0470c	0.934068	0.902735	1	transmembrane transport protein MmpL11	mycolic acid synthase pcaA
Rv0204c	Rv0470c	0.934068	0.989019	6	transmembrane protein	mycolic acid synthase pcaA
Rv0226c	Rv0470c	0.934068	0.991224	6	transmembrane protein	mycolic acid synthase pcaA
Rv0238	Rv0470c	0.934068	0.979853	19	TetR family transcriptional regulator	mycolic acid synthase pcaA
Rv0280	Rv0470c	0.934068	0.963461	11	PPE family protein	mycolic acid synthase pcaA
Rv0282	Rv0470c	0.934068	0.985901	1	hypothetical protein	mycolic acid synthase pcaA
Rv0289	Rv0470c	0.934068	0.963245	12	hypothetical protein	mycolic acid synthase pcaA
Rv0290	Rv0470c	0.934068	0.945768	9	transmembrane protein	mycolic acid synthase pcaA
Rv0292	Rv0470c	0.934068	0.981387	13	transmembrane protein	mycolic acid synthase pcaA
Rv0351	Rv0470c	0.934068	0.980405	19	GRPE protein (HSP-70 cofactor)	mycolic acid synthase pcaA
Rv0383c	Rv0470c	0.934068	0.983896	12	hypothetical protein	mycolic acid synthase pcaA
Rv0411c	Rv0470c	0.934068	0.980019	5	glutamine-binding lipoprotein	mycolic acid synthase pcaA
Rv0436c	Rv0470c	0.934068	0.966391	9	pssA	mycolic acid synthase pcaA
Rv0453	Rv0470c	0.934068	0.958114	12	PPE family protein	mycolic acid synthase pcaA
Rv0469	Rv0470c	0.934068	0.832631	5	mycolic acid synthase	mycolic acid synthase pcaA
Rv0475	Rv0470c	0.934068	0.975415	19	iron-regulated heparin binding hemagglutinin	mycolic acid synthase pcaA
Rv0478	Rv0470c	0.934068	0.934909	19	deoxyribose-phosphate aldolase	mycolic acid synthase pcaA
Rv0490	Rv0470c	0.934068	0.984728	4	putative two component sensor histidine kinase	mycolic acid synthase pcaA
Rv0495c	Rv0470c	0.934068	0.986825	1	hypothetical protein	mycolic acid synthase pcaA
Rv0498	Rv0470c	0.934068	0.987117	1	hypothetical protein	mycolic acid synthase pcaA
Rv0501	Rv0470c	0.934068	0.968564	1	UDP-glucose 4-epimerase	mycolic acid synthase pcaA
Rv0502	Rv0470c	0.934068	0.960123	0	hypothetical protein	mycolic acid synthase pcaA
Rv0509	Rv0470c	0.934068	0.984303	5	glutamyl-tRNA reductase	mycolic acid synthase pcaA
Rv0525	Rv0470c	0.934068	0.915163	19	hypothetical protein	mycolic acid synthase pcaA
Rv0527	Rv0470c	0.934068	0.986351	19	cytochrome C-type biogenesis protein CcdA	mycolic acid synthase pcaA
Rv0529	Rv0470c	0.934068	0.978433	6	cytochrome C-type biogenesis protein CcsA	mycolic acid synthase pcaA
Rv0534c	Rv0470c	0.934068	0.931615	19	1,4-dihydroxy-2-naphthoate octaprenyltransferase	mycolic acid synthase pcaA
Rv0546c	Rv0470c	0.934068	0.986368	19	hypothetical protein	mycolic acid synthase pcaA
Rv0554	Rv0470c	0.934068	0.975216	10	peroxidase BpoC	mycolic acid synthase pcaA
Rv0559c	Rv0470c	0.934068	0.957734	20	hypothetical protein	mycolic acid synthase pcaA
Rv0639	Rv0470c	0.934068	0.968846	10	transcription antitermination protein NusG	mycolic acid synthase pcaA
Rv0646c	Rv0470c	0.934068	0.97247	10	lipase/esterase LipG	mycolic acid synthase pcaA
Rv0655	Rv0470c	0.934068	0.900825	1	ribonucleotide ABC transporter ATP-binding protein	mycolic acid synthase pcaA
Rv0715	Rv0470c	0.934068	0.927931	19	50S ribosomal protein L24	mycolic acid synthase pcaA
Rv0716	Rv0470c	0.934068	0.968376	19	50S ribosomal protein L5	mycolic acid synthase pcaA
Rv0718	Rv0470c	0.934068	0.941128	19	30S ribosomal protein S8	mycolic acid synthase pcaA
Rv0730	Rv0470c	0.934068	0.912675	12	hypothetical protein	mycolic acid synthase pcaA
Rv0732	Rv0470c	0.934068	0.911519	1	preprotein translocase subunit SecY	mycolic acid synthase pcaA
Rv0733	Rv0470c	0.934068	0.983258	19	adenylate kinase	mycolic acid synthase pcaA
Rv0803	Rv0470c	0.934068	0.887977	1	phosphoribosylformylglycinamidine synthase II	mycolic acid synthase pcaA
Rv0819	Rv0470c	0.934068	0.989354	12	hypothetical protein	mycolic acid synthase pcaA
Rv0824c	Rv0470c	0.934068	0.968949	1	acyl-[acyl-carrier protein] desaturase	mycolic acid synthase pcaA
Rv0876c	Rv0470c	0.934068	0.948906	1	transmembrane protein	mycolic acid synthase pcaA
Rv0877	Rv0470c	0.934068	0.9788	10	hypothetical protein	mycolic acid synthase pcaA
Rv0905	Rv0470c	0.934068	0.948483	12	enoyl-CoA hydratase	mycolic acid synthase pcaA
Rv0915c	Rv0470c	0.934068	0.951049	13	PPE family protein	mycolic acid synthase pcaA
Rv0946c	Rv0470c	0.934068	0.942608	1	glucose-6-phosphate isomerase	mycolic acid synthase pcaA
Rv0982	Rv0470c	0.934068	0.96707	1	two component sensor kinase MprB	mycolic acid synthase pcaA
Rv0992c	Rv0470c	0.934068	0.982644	20	hypothetical protein	mycolic acid synthase pcaA
Rv0996	Rv0470c	0.934068	0.934496	10	transmembrane protein	mycolic acid synthase pcaA
Rv0998	Rv0470c	0.934068	0.97751	10	hypothetical protein	mycolic acid synthase pcaA
Rv1000c	Rv0470c	0.934068	0.977806	12	hypothetical protein	mycolic acid synthase pcaA
Rv1002c	Rv0470c	0.934068	0.983794	1	hypothetical protein	mycolic acid synthase pcaA
Rv1009	Rv0470c	0.934068	0.967105	3	resuscitation-promoting factor rpfB	mycolic acid synthase pcaA
Rv1011	Rv0470c	0.934068	0.954657	10	4-diphosphocytidyl-2-C-methyl-D-erythritol kinase	mycolic acid synthase pcaA
Rv1017c	Rv0470c	0.934068	0.945674	1	ribose-phosphate pyrophosphokinase	mycolic acid synthase pcaA
Rv1039c	Rv0470c	0.934068	0.921531	20	PPE family protein	mycolic acid synthase pcaA
Rv1072	Rv0470c	0.934068	0.923327	19	transmembrane protein	mycolic acid synthase pcaA
Rv1081c	Rv0470c	0.934068	0.983503	20	hypothetical protein	mycolic acid synthase pcaA
Rv1086	Rv0470c	0.934068	0.974589	6	short (C15) chain Z-isoprenyl diphosphate synthase	mycolic acid synthase pcaA
Rv1093	Rv0470c	0.934068	0.901989	6	serine hydroxymethyltransferase	mycolic acid synthase pcaA
Rv1108c	Rv0470c	0.934068	0.941088	1	exodeoxyribonuclease VII large subunit	mycolic acid synthase pcaA
Rv1170	Rv0470c	0.934068	0.979719	12	N-Acetyl-1-D-myo-Inosityl-2-Amino-2-Deoxy-alpha-D-Glucopyranoside Deacetylase	mycolic acid synthase pcaA
Rv1208	Rv0470c	0.934068	0.962685	7	putative glucosyl-3-phosphoglycerate synthase	mycolic acid synthase pcaA
Rv1209	Rv0470c	0.934068	0.983069	20	hypothetical protein	mycolic acid synthase pcaA
Rv1213	Rv0470c	0.934068	0.956902	1	glucose-1-phosphate adenylyltransferase	mycolic acid synthase pcaA
Rv1254	Rv0470c	0.934068	0.979724	3	acyltransferase	mycolic acid synthase pcaA
Rv1277	Rv0470c	0.934068	0.971167	5	hypothetical protein	mycolic acid synthase pcaA
Rv1278	Rv0470c	0.934068	0.986064	1	hypothetical protein	mycolic acid synthase pcaA
Rv1300	Rv0470c	0.934068	0.978903	12	hypothetical protein	mycolic acid synthase pcaA
Rv1302	Rv0470c	0.934068	0.957119	7	rfe	mycolic acid synthase pcaA
Rv1307	Rv0470c	0.934068	0.986376	6	atpH	mycolic acid synthase pcaA
Rv1311	Rv0470c	0.934068	0.985059	19	atpC	mycolic acid synthase pcaA
Rv1324	Rv0470c	0.934068	0.989875	12	thioredoxin	mycolic acid synthase pcaA
Rv1332	Rv0470c	0.934068	0.982263	19	transcriptional regulatory protein	mycolic acid synthase pcaA
Rv1340	Rv0470c	0.934068	0.986277	11	ribonuclease PH	mycolic acid synthase pcaA
Rv1361c	Rv0470c	0.934068	0.95651	13	PPE family protein	mycolic acid synthase pcaA
Rv1364c	Rv0470c	0.934068	0.863976	9	hypothetical protein	mycolic acid synthase pcaA
Rv1381	Rv0470c	0.934068	0.948694	1	dihydroorotase	mycolic acid synthase pcaA
Rv1390	Rv0470c	0.934068	0.956085	19	DNA-directed RNA polymerase subunit omega	mycolic acid synthase pcaA
Rv1410c	Rv0470c	0.934068	0.971971	3	aminoglycosides/tetracycline-transport integral membrane	mycolic acid synthase pcaA
Rv1412	Rv0470c	0.934068	0.978778	19	riboflavin synthase subunit alpha	mycolic acid synthase pcaA
Rv1415	Rv0470c	0.934068	0.953419	1	ribA2	mycolic acid synthase pcaA
Rv1422	Rv0470c	0.934068	0.989167	6	hypothetical protein	mycolic acid synthase pcaA
Rv1449c	Rv0470c	0.934068	0.891232	1	transketolase	mycolic acid synthase pcaA
Rv1456c	Rv0470c	0.934068	0.958119	19	unidentified antibiotic-transport integral membrane	mycolic acid synthase pcaA
Rv1460	Rv0470c	0.934068	0.972685	19	transcriptional regulatory protein	mycolic acid synthase pcaA
Rv1466	Rv0470c	0.934068	0.937945	19	hypothetical protein	mycolic acid synthase pcaA
Rv1477	Rv0470c	0.934068	0.969326	6	invasion protein	mycolic acid synthase pcaA
Rv1479	Rv0470c	0.934068	0.967322	1	transcriptional regulatory protein MOXR1	mycolic acid synthase pcaA
Rv1481	Rv0470c	0.934068	0.963373	0	hypothetical protein	mycolic acid synthase pcaA
Rv1485	Rv0470c	0.934068	0.948791	6	ferrochelatase	mycolic acid synthase pcaA
Rv1538c	Rv0470c	0.934068	0.977344	19	L-aparaginase ansA	mycolic acid synthase pcaA
Rv1559	Rv0470c	0.934068	0.981436	1	threonine dehydratase	mycolic acid synthase pcaA
Rv1636	Rv0470c	0.934068	0.980898	19	hypothetical protein	mycolic acid synthase pcaA
Rv1637c	Rv0470c	0.934068	0.986117	12	hypothetical protein	mycolic acid synthase pcaA
Rv1654	Rv0470c	0.934068	0.970379	10	acetylglutamate kinase	mycolic acid synthase pcaA
Rv1658	Rv0470c	0.934068	0.956405	1	argininosuccinate synthase	mycolic acid synthase pcaA
Rv1661	Rv0470c	0.934068	0.880084	1	polyketide synthase pks7	mycolic acid synthase pcaA
Rv1683	Rv0470c	0.934068	0.895883	1	acyl-CoA synthetase	mycolic acid synthase pcaA
Rv1697	Rv0470c	0.934068	0.939407	1	hypothetical protein	mycolic acid synthase pcaA
Rv1698	Rv0470c	0.934068	0.996176	12	hypothetical protein	mycolic acid synthase pcaA
Rv1705c	Rv0470c	0.934068	0.916496	13	PPE family protein	mycolic acid synthase pcaA
Rv1706c	Rv0470c	0.934068	0.911371	13	PPE family protein	mycolic acid synthase pcaA
Rv1710	Rv0470c	0.934068	0.986393	19	hypothetical protein	mycolic acid synthase pcaA
Rv1780	Rv0470c	0.934068	0.952191	19	hypothetical protein	mycolic acid synthase pcaA
Rv1782	Rv0470c	0.934068	0.922779	6	hypothetical protein	mycolic acid synthase pcaA
Rv1784	Rv0470c	0.934068	0.875403	6	hypothetical protein	mycolic acid synthase pcaA
Rv1789	Rv0470c	0.934068	0.928865	13	PPE family protein	mycolic acid synthase pcaA
Rv1790	Rv0470c	0.934068	0.911618	13	PPE family protein	mycolic acid synthase pcaA
Rv1795	Rv0470c	0.934068	0.860204	7	hypothetical protein	mycolic acid synthase pcaA
Rv1796	Rv0470c	0.934068	0.923201	6	proline rich membrane-anchored mycosin MYCP5	mycolic acid synthase pcaA
Rv1798	Rv0470c	0.934068	0.929888	6	hypothetical protein	mycolic acid synthase pcaA
Rv1801	Rv0470c	0.934068	0.931083	20	PPE family protein	mycolic acid synthase pcaA
Rv1802	Rv0470c	0.934068	0.9198	13	PPE family protein	mycolic acid synthase pcaA
Rv1807	Rv0470c	0.934068	0.923359	20	PPE family protein	mycolic acid synthase pcaA
Rv1808	Rv0470c	0.934068	0.888146	13	PPE family protein	mycolic acid synthase pcaA
Rv1809	Rv0470c	0.934068	0.89592	16	PPE family protein	mycolic acid synthase pcaA
Rv1820	Rv0470c	0.934068	0.892056	8	hypothetical protein	mycolic acid synthase pcaA
Rv1822	Rv0470c	0.934068	0.971559	19	pgsA2	mycolic acid synthase pcaA
Rv1836c	Rv0470c	0.934068	0.989555	0	hypothetical protein	mycolic acid synthase pcaA
Rv1837c	Rv0470c	0.934068	0.890557	1	malate synthase G	mycolic acid synthase pcaA
Rv1845c	Rv0470c	0.934068	0.943761	10	hypothetical protein	mycolic acid synthase pcaA
Rv1856c	Rv0470c	0.934068	0.977901	19	short chain dehydrogenase	mycolic acid synthase pcaA
Rv1872c	Rv0470c	0.934068	0.901629	6	L-lactate dehydrogenase (cytochrome) LldD2	mycolic acid synthase pcaA
Rv2038c	Rv0470c	0.934068	0.941981	6	sugar-transport ATP-binding protein ABC transporter	mycolic acid synthase pcaA
Rv2040c	Rv0470c	0.934068	0.870574	8	sugar-transport integral membrane protein ABC transporter	mycolic acid synthase pcaA
Rv2048c	Rv0470c	0.934068	0.88085	1	polyketide synthase pks12	mycolic acid synthase pcaA
Rv2093c	Rv0470c	0.934068	0.985636	6	Sec-independent protein translocase transmembrane	mycolic acid synthase pcaA
Rv2095c	Rv0470c	0.934068	0.992495	12	hypothetical protein	mycolic acid synthase pcaA
Rv2115c	Rv0470c	0.934068	0.969532	1	ATPase	mycolic acid synthase pcaA
Rv2118c	Rv0470c	0.934068	0.950623	10	RNA methyltransferase	mycolic acid synthase pcaA
Rv2122c	Rv0470c	0.934068	0.955557	19	phosphoribosyl-ATP pyrophosphatase	mycolic acid synthase pcaA
Rv2131c	Rv0470c	0.934068	0.9651	12	monophosphatase CysQ	mycolic acid synthase pcaA
Rv2138	Rv0470c	0.934068	0.988629	19	lipoprotein LppL	mycolic acid synthase pcaA
Rv2174	Rv0470c	0.934068	0.987802	0	integral membrane protein	mycolic acid synthase pcaA
Rv2183c	Rv0470c	0.934068	0.968391	20	hypothetical protein	mycolic acid synthase pcaA
Rv2196	Rv0470c	0.934068	0.969046	1	ubiquinol-cytochrome C reductase QcrB	mycolic acid synthase pcaA
Rv2197c	Rv0470c	0.934068	0.961875	20	transmembrane protein	mycolic acid synthase pcaA
Rv2199c	Rv0470c	0.934068	0.961206	19	integral membrane protein	mycolic acid synthase pcaA
Rv2200c	Rv0470c	0.934068	0.976832	1	transmembrane cytochrome C oxidase subunit II	mycolic acid synthase pcaA
Rv2204c	Rv0470c	0.934068	0.964461	19	hypothetical protein	mycolic acid synthase pcaA
Rv2206	Rv0470c	0.934068	0.950982	19	transmembrane protein	mycolic acid synthase pcaA
Rv2214c	Rv0470c	0.934068	0.941939	2	short chain dehydrogenase	mycolic acid synthase pcaA
Rv2223c	Rv0470c	0.934068	0.981625	1	exported protease	mycolic acid synthase pcaA
Rv2239c	Rv0470c	0.934068	0.951531	19	hypothetical protein	mycolic acid synthase pcaA
Rv2242	Rv0470c	0.934068	0.973219	1	hypothetical protein	mycolic acid synthase pcaA
Rv2243	Rv0470c	0.934068	0.964382	19	acyl-carrier-protein S-malonyltransferase	mycolic acid synthase pcaA
Rv2244	Rv0470c	0.934068	0.973405	19	acyl carrier protein	mycolic acid synthase pcaA
Rv2294	Rv0470c	0.934068	0.871182	7	aminotransferase	mycolic acid synthase pcaA
Rv2325c	Rv0470c	0.934068	0.990068	19	hypothetical protein	mycolic acid synthase pcaA
Rv2352c	Rv0470c	0.934068	0.913846	20	PPE family protein	mycolic acid synthase pcaA
Rv2361c	Rv0470c	0.934068	0.988327	6	long (C50) chain Z-isoprenyl diphosphate synthase	mycolic acid synthase pcaA
Rv2372c	Rv0470c	0.934068	0.989601	19	hypothetical protein	mycolic acid synthase pcaA
Rv2376c	Rv0470c	0.934068	0.892121	20	low molecular weight antigen CFP2	mycolic acid synthase pcaA
Rv2460c	Rv0470c	0.934068	0.933566	17	ATP-dependent Clp protease proteolytic subunit 2	mycolic acid synthase pcaA
Rv2462c	Rv0470c	0.934068	0.961761	1	trigger factor	mycolic acid synthase pcaA
Rv2508c	Rv0470c	0.934068	0.982013	6	hypothetical protein	mycolic acid synthase pcaA
Rv2518c	Rv0470c	0.934068	0.991427	1	lipoprotein LppS	mycolic acid synthase pcaA
Rv2552c	Rv0470c	0.934068	0.928874	19	shikimate 5-dehydrogenase	mycolic acid synthase pcaA
Rv2553c	Rv0470c	0.934068	0.9926	3	hypothetical protein	mycolic acid synthase pcaA
Rv2567	Rv0470c	0.934068	0.895784	1	hypothetical protein	mycolic acid synthase pcaA
Rv2569c	Rv0470c	0.934068	0.987545	6	hypothetical protein	mycolic acid synthase pcaA
Rv2581c	Rv0470c	0.934068	0.969928	16	glyoxalase II	mycolic acid synthase pcaA
Rv2585c	Rv0470c	0.934068	0.995907	1	lipoprotein	mycolic acid synthase pcaA
Rv2609c	Rv0470c	0.934068	0.995547	9	hypothetical protein	mycolic acid synthase pcaA
Rv2671	Rv0470c	0.934068	0.980019	12	ribD	mycolic acid synthase pcaA
Rv2673	Rv0470c	0.934068	0.97966	1	aftC	mycolic acid synthase pcaA
Rv2676c	Rv0470c	0.934068	0.981961	4	hypothetical protein	mycolic acid synthase pcaA
Rv2711	Rv0470c	0.934068	0.971318	19	IRON-dependent repressor and activator IDER	mycolic acid synthase pcaA
Rv2747	Rv0470c	0.934068	0.972015	19	N-acetylglutamate synthase	mycolic acid synthase pcaA
Rv2753c	Rv0470c	0.934068	0.992004	11	dihydrodipicolinate synthase	mycolic acid synthase pcaA
Rv2768c	Rv0470c	0.934068	0.903896	20	PPE family protein	mycolic acid synthase pcaA
Rv2769c	Rv0470c	0.934068	0.893603	20	PE family protein	mycolic acid synthase pcaA
Rv2770c	Rv0470c	0.934068	0.927044	20	PPE family protein	mycolic acid synthase pcaA
Rv2846c	Rv0470c	0.934068	0.940584	0	integral membrane efflux protein EfpA	mycolic acid synthase pcaA
Rv2861c	Rv0470c	0.934068	0.969366	1	methionine aminopeptidase	mycolic acid synthase pcaA
Rv2881c	Rv0470c	0.934068	0.985582	12	cdsA	mycolic acid synthase pcaA
Rv2922c	Rv0470c	0.934068	0.892339	1	chromosome partition protein Smc	mycolic acid synthase pcaA
Rv2927c	Rv0470c	0.934068	0.963741	19	hypothetical protein	mycolic acid synthase pcaA
Rv2965c	Rv0470c	0.934068	0.96128	19	phosphopantetheine adenylyltransferase	mycolic acid synthase pcaA
Rv3006	Rv0470c	0.934068	0.960425	5	lipoprotein LppZ	mycolic acid synthase pcaA
Rv3012c	Rv0470c	0.934068	0.96088	20	gatC	mycolic acid synthase pcaA
Rv3015c	Rv0470c	0.934068	0.970879	12	hypothetical protein	mycolic acid synthase pcaA
Rv3025c	Rv0470c	0.934068	0.984586	1	cysteine desulfurase IscS	mycolic acid synthase pcaA
Rv3031	Rv0470c	0.934068	0.958667	1	hypothetical protein	mycolic acid synthase pcaA
Rv3035	Rv0470c	0.934068	0.982811	7	hypothetical protein	mycolic acid synthase pcaA
Rv3039c	Rv0470c	0.934068	0.975368	19	enoyl-CoA hydratase	mycolic acid synthase pcaA
Rv3042c	Rv0470c	0.934068	0.98899	0	phosphoserine phosphatase	mycolic acid synthase pcaA
Rv3044	Rv0470c	0.934068	0.993873	12	FEIII-dicitrate-binding periplasmic lipoprotein	mycolic acid synthase pcaA
Rv3101c	Rv0470c	0.934068	0.978339	0	putative cell division protein FTSX	mycolic acid synthase pcaA
Rv3125c	Rv0470c	0.934068	0.946916	15	PPE family protein	mycolic acid synthase pcaA
Rv3136	Rv0470c	0.934068	0.906455	13	PPE family protein	mycolic acid synthase pcaA
Rv3194c	Rv0470c	0.934068	0.991329	5	POSSIBLE CONSERVED SECRETED PROTEIN	mycolic acid synthase pcaA
Rv3208A	Rv0470c	0.934068	0.953028	20	hypothetical protein	mycolic acid synthase pcaA
Rv3212	Rv0470c	0.934068	0.975123	6	hypothetical protein	mycolic acid synthase pcaA
Rv3215	Rv0470c	0.934068	0.991377	12	isochorismate synthase	mycolic acid synthase pcaA
Rv3226c	Rv0470c	0.934068	0.993185	12	hypothetical protein	mycolic acid synthase pcaA
Rv3246c	Rv0470c	0.934068	0.792326	16	two component sensory transduction transcriptional regulator	mycolic acid synthase pcaA
Rv3256c	Rv0470c	0.934068	0.982408	19	hypothetical protein	mycolic acid synthase pcaA
Rv3262	Rv0470c	0.934068	0.964187	0	F420-0--gamma-glutamyl ligase	mycolic acid synthase pcaA
Rv3265c	Rv0470c	0.934068	0.992643	8	wbbL1	mycolic acid synthase pcaA
Rv3267	Rv0470c	0.934068	0.991154	1	hypothetical protein	mycolic acid synthase pcaA
Rv3289c	Rv0470c	0.934068	0.873392	20	transmembrane protein	mycolic acid synthase pcaA
Rv3317	Rv0470c	0.934068	0.883765	19	succinate dehydrogenase	mycolic acid synthase pcaA
Rv3319	Rv0470c	0.934068	0.912294	1	succinate dehydrogenase iron-sulfur subunit	mycolic acid synthase pcaA
Rv3330	Rv0470c	0.934068	0.987407	9	penicillin-binding protein DacB1	mycolic acid synthase pcaA
Rv3336c	Rv0470c	0.934068	0.989789	1	tryptophanyl-tRNA synthetase	mycolic acid synthase pcaA
Rv3338	Rv0470c	0.934068	0.981781	12	hypothetical protein	mycolic acid synthase pcaA
Rv3355c	Rv0470c	0.934068	0.959651	20	hypothetical protein	mycolic acid synthase pcaA
Rv3423c	Rv0470c	0.934068	0.97233	6	alanine racemase	mycolic acid synthase pcaA
Rv3464	Rv0470c	0.934068	0.976151	1	dTDP-glucose 4,6-dehydratase RMLB	mycolic acid synthase pcaA
Rv3478	Rv0470c	0.934068	0.95845	13	PE family protein	mycolic acid synthase pcaA
Rv3532	Rv0470c	0.934068	0.936826	14	PPE family protein	mycolic acid synthase pcaA
Rv3593	Rv0470c	0.934068	0.973264	1	lipoprotein LpqF	mycolic acid synthase pcaA
Rv3602c	Rv0470c	0.934068	0.982872	12	pantoate--beta-alanine ligase	mycolic acid synthase pcaA
Rv3605c	Rv0470c	0.934068	0.944983	20	PROBABLE CONSERVED SECRETED PROTEIN	mycolic acid synthase pcaA
Rv3607c	Rv0470c	0.934068	0.947892	20	dihydroneopterin aldolase FolB	mycolic acid synthase pcaA
Rv3621c	Rv0470c	0.934068	0.855044	16	PPE family protein	mycolic acid synthase pcaA
Rv3627c	Rv0470c	0.934068	0.954656	10	hypothetical protein	mycolic acid synthase pcaA
Rv3645	Rv0470c	0.934068	0.978137	1	transmembrane protein	mycolic acid synthase pcaA
Rv3671c	Rv0470c	0.934068	0.969992	6	membrane-associated serine protease	mycolic acid synthase pcaA
Rv3683	Rv0470c	0.934068	0.990343	1	hypothetical protein	mycolic acid synthase pcaA
Rv3707c	Rv0470c	0.934068	0.985534	3	hypothetical protein	mycolic acid synthase pcaA
Rv3709c	Rv0470c	0.934068	0.939368	1	aspartate kinase	mycolic acid synthase pcaA
Rv3719	Rv0470c	0.934068	0.960769	1	hypothetical protein	mycolic acid synthase pcaA
Rv3754	Rv0470c	0.934068	0.98616	10	prephenate dehydrogenase	mycolic acid synthase pcaA
Rv3794	Rv0470c	0.934068	0.890891	1	embA	mycolic acid synthase pcaA
Rv3809c	Rv0470c	0.934068	0.935601	1	UDP-galactopyranose mutase Glf	mycolic acid synthase pcaA
Rv3842c	Rv0470c	0.934068	0.966421	6	glycerophosphoryl diester phosphodiesterase	mycolic acid synthase pcaA
Rv3853	Rv0470c	0.934068	0.973442	19	ribonuclease activity regulator protein RraA	mycolic acid synthase pcaA
Rv0014c	Rv0503c	0.934068	0.953859	7	transmembrane serine/threonine-protein kinase B	cyclopropane-fatty-acyl-phospholipid synthase
Rv0016c	Rv0503c	0.934068	0.955471	7	penicillin-binding protein PbpA	cyclopropane-fatty-acyl-phospholipid synthase
Rv0017c	Rv0503c	0.934068	0.981899	7	cell division protein RodA	cyclopropane-fatty-acyl-phospholipid synthase
Rv0040c	Rv0503c	0.934068	0.957424	10	secreted proline rich protein MTC28	cyclopropane-fatty-acyl-phospholipid synthase
Rv0056	Rv0503c	0.934068	0.975627	13	50S ribosomal protein L9	cyclopropane-fatty-acyl-phospholipid synthase
Rv0070c	Rv0503c	0.934068	0.951621	0	serine hydroxymethyltransferase	cyclopropane-fatty-acyl-phospholipid synthase
Rv0075	Rv0503c	0.934068	0.964157	13	aminotransferase	cyclopropane-fatty-acyl-phospholipid synthase
Rv0183	Rv0503c	0.934068	0.976407	5	lysophospholipase	cyclopropane-fatty-acyl-phospholipid synthase
Rv0202c	Rv0503c	0.934068	0.93044	7	transmembrane transport protein MmpL11	cyclopropane-fatty-acyl-phospholipid synthase
Rv0204c	Rv0503c	0.934068	0.979578	0	transmembrane protein	cyclopropane-fatty-acyl-phospholipid synthase
Rv0226c	Rv0503c	0.934068	0.980779	0	transmembrane protein	cyclopropane-fatty-acyl-phospholipid synthase
Rv0238	Rv0503c	0.934068	0.965097	13	TetR family transcriptional regulator	cyclopropane-fatty-acyl-phospholipid synthase
Rv0280	Rv0503c	0.934068	0.963943	5	PPE family protein	cyclopropane-fatty-acyl-phospholipid synthase
Rv0282	Rv0503c	0.934068	0.981318	7	hypothetical protein	cyclopropane-fatty-acyl-phospholipid synthase
Rv0289	Rv0503c	0.934068	0.977548	6	hypothetical protein	cyclopropane-fatty-acyl-phospholipid synthase
Rv0290	Rv0503c	0.934068	0.960088	3	transmembrane protein	cyclopropane-fatty-acyl-phospholipid synthase
Rv0292	Rv0503c	0.934068	0.968095	7	transmembrane protein	cyclopropane-fatty-acyl-phospholipid synthase
Rv0351	Rv0503c	0.934068	0.990314	13	GRPE protein (HSP-70 cofactor)	cyclopropane-fatty-acyl-phospholipid synthase
Rv0383c	Rv0503c	0.934068	0.969574	6	hypothetical protein	cyclopropane-fatty-acyl-phospholipid synthase
Rv0411c	Rv0503c	0.934068	0.966073	1	glutamine-binding lipoprotein	cyclopropane-fatty-acyl-phospholipid synthase
Rv0436c	Rv0503c	0.934068	0.972509	3	pssA	cyclopropane-fatty-acyl-phospholipid synthase
Rv0453	Rv0503c	0.934068	0.95464	6	PPE family protein	cyclopropane-fatty-acyl-phospholipid synthase
Rv0469	Rv0503c	0.934068	0.876525	3	mycolic acid synthase	cyclopropane-fatty-acyl-phospholipid synthase
Rv0470c	Rv0503c	0.934068	0.982159	6	mycolic acid synthase pcaA	cyclopropane-fatty-acyl-phospholipid synthase
Rv0475	Rv0503c	0.934068	0.954077	13	iron-regulated heparin binding hemagglutinin	cyclopropane-fatty-acyl-phospholipid synthase
Rv0478	Rv0503c	0.934068	0.947205	13	deoxyribose-phosphate aldolase	cyclopropane-fatty-acyl-phospholipid synthase
Rv0490	Rv0503c	0.934068	0.986713	2	putative two component sensor histidine kinase	cyclopropane-fatty-acyl-phospholipid synthase
Rv0495c	Rv0503c	0.934068	0.987181	7	hypothetical protein	cyclopropane-fatty-acyl-phospholipid synthase
Rv0498	Rv0503c	0.934068	0.966481	5	hypothetical protein	cyclopropane-fatty-acyl-phospholipid synthase
Rv0501	Rv0503c	0.934068	0.965187	7	UDP-glucose 4-epimerase	cyclopropane-fatty-acyl-phospholipid synthase
Rv0502	Rv0503c	0.934068	0.963728	6	hypothetical protein	cyclopropane-fatty-acyl-phospholipid synthase
Rv0509	Rv0503c	0.934068	0.970504	1	glutamyl-tRNA reductase	cyclopropane-fatty-acyl-phospholipid synthase
Rv0525	Rv0503c	0.934068	0.932876	13	hypothetical protein	cyclopropane-fatty-acyl-phospholipid synthase
Rv0527	Rv0503c	0.934068	0.991819	13	cytochrome C-type biogenesis protein CcdA	cyclopropane-fatty-acyl-phospholipid synthase
Rv0529	Rv0503c	0.934068	0.955677	0	cytochrome C-type biogenesis protein CcsA	cyclopropane-fatty-acyl-phospholipid synthase
Rv0534c	Rv0503c	0.934068	0.919463	13	1,4-dihydroxy-2-naphthoate octaprenyltransferase	cyclopropane-fatty-acyl-phospholipid synthase
Rv0546c	Rv0503c	0.934068	0.977432	13	hypothetical protein	cyclopropane-fatty-acyl-phospholipid synthase
Rv0554	Rv0503c	0.934068	0.950396	4	peroxidase BpoC	cyclopropane-fatty-acyl-phospholipid synthase
Rv0559c	Rv0503c	0.934068	0.950351	20	hypothetical protein	cyclopropane-fatty-acyl-phospholipid synthase
Rv0639	Rv0503c	0.934068	0.974108	4	transcription antitermination protein NusG	cyclopropane-fatty-acyl-phospholipid synthase
Rv0646c	Rv0503c	0.934068	0.971182	4	lipase/esterase LipG	cyclopropane-fatty-acyl-phospholipid synthase
Rv0655	Rv0503c	0.934068	0.898988	7	ribonucleotide ABC transporter ATP-binding protein	cyclopropane-fatty-acyl-phospholipid synthase
Rv0715	Rv0503c	0.934068	0.909105	13	50S ribosomal protein L24	cyclopropane-fatty-acyl-phospholipid synthase
Rv0716	Rv0503c	0.934068	0.990259	13	50S ribosomal protein L5	cyclopropane-fatty-acyl-phospholipid synthase
Rv0718	Rv0503c	0.934068	0.947633	13	30S ribosomal protein S8	cyclopropane-fatty-acyl-phospholipid synthase
Rv0730	Rv0503c	0.934068	0.929145	6	hypothetical protein	cyclopropane-fatty-acyl-phospholipid synthase
Rv0732	Rv0503c	0.934068	0.917762	7	preprotein translocase subunit SecY	cyclopropane-fatty-acyl-phospholipid synthase
Rv0733	Rv0503c	0.934068	0.978101	13	adenylate kinase	cyclopropane-fatty-acyl-phospholipid synthase
Rv0803	Rv0503c	0.934068	0.920438	7	phosphoribosylformylglycinamidine synthase II	cyclopropane-fatty-acyl-phospholipid synthase
Rv0819	Rv0503c	0.934068	0.968205	6	hypothetical protein	cyclopropane-fatty-acyl-phospholipid synthase
Rv0824c	Rv0503c	0.934068	0.96358	7	acyl-[acyl-carrier protein] desaturase	cyclopropane-fatty-acyl-phospholipid synthase
Rv0876c	Rv0503c	0.934068	0.924372	7	transmembrane protein	cyclopropane-fatty-acyl-phospholipid synthase
Rv0877	Rv0503c	0.934068	0.958806	4	hypothetical protein	cyclopropane-fatty-acyl-phospholipid synthase
Rv0905	Rv0503c	0.934068	0.970436	6	enoyl-CoA hydratase	cyclopropane-fatty-acyl-phospholipid synthase
Rv0915c	Rv0503c	0.934068	0.95833	13	PPE family protein	cyclopropane-fatty-acyl-phospholipid synthase
Rv0946c	Rv0503c	0.934068	0.964509	7	glucose-6-phosphate isomerase	cyclopropane-fatty-acyl-phospholipid synthase
Rv0982	Rv0503c	0.934068	0.972798	7	two component sensor kinase MprB	cyclopropane-fatty-acyl-phospholipid synthase
Rv0992c	Rv0503c	0.934068	0.980713	14	hypothetical protein	cyclopropane-fatty-acyl-phospholipid synthase
Rv0996	Rv0503c	0.934068	0.938954	4	transmembrane protein	cyclopropane-fatty-acyl-phospholipid synthase
Rv0998	Rv0503c	0.934068	0.980191	4	hypothetical protein	cyclopropane-fatty-acyl-phospholipid synthase
Rv1000c	Rv0503c	0.934068	0.965254	6	hypothetical protein	cyclopropane-fatty-acyl-phospholipid synthase
Rv1002c	Rv0503c	0.934068	0.967554	7	hypothetical protein	cyclopropane-fatty-acyl-phospholipid synthase
Rv1009	Rv0503c	0.934068	0.973236	3	resuscitation-promoting factor rpfB	cyclopropane-fatty-acyl-phospholipid synthase
Rv1011	Rv0503c	0.934068	0.958786	4	4-diphosphocytidyl-2-C-methyl-D-erythritol kinase	cyclopropane-fatty-acyl-phospholipid synthase
Rv1017c	Rv0503c	0.934068	0.960459	7	ribose-phosphate pyrophosphokinase	cyclopropane-fatty-acyl-phospholipid synthase
Rv1039c	Rv0503c	0.934068	0.947072	20	PPE family protein	cyclopropane-fatty-acyl-phospholipid synthase
Rv1072	Rv0503c	0.934068	0.901119	13	transmembrane protein	cyclopropane-fatty-acyl-phospholipid synthase
Rv1081c	Rv0503c	0.934068	0.961152	20	hypothetical protein	cyclopropane-fatty-acyl-phospholipid synthase
Rv1086	Rv0503c	0.934068	0.975686	0	short (C15) chain Z-isoprenyl diphosphate synthase	cyclopropane-fatty-acyl-phospholipid synthase
Rv1093	Rv0503c	0.934068	0.928902	0	serine hydroxymethyltransferase	cyclopropane-fatty-acyl-phospholipid synthase
Rv1108c	Rv0503c	0.934068	0.95241	7	exodeoxyribonuclease VII large subunit	cyclopropane-fatty-acyl-phospholipid synthase
Rv1170	Rv0503c	0.934068	0.970186	6	N-Acetyl-1-D-myo-Inosityl-2-Amino-2-Deoxy-alpha-D-Glucopyranoside Deacetylase	cyclopropane-fatty-acyl-phospholipid synthase
Rv1208	Rv0503c	0.934068	0.981676	1	putative glucosyl-3-phosphoglycerate synthase	cyclopropane-fatty-acyl-phospholipid synthase
Rv1209	Rv0503c	0.934068	0.966035	20	hypothetical protein	cyclopropane-fatty-acyl-phospholipid synthase
Rv1213	Rv0503c	0.934068	0.972007	7	glucose-1-phosphate adenylyltransferase	cyclopropane-fatty-acyl-phospholipid synthase
Rv1254	Rv0503c	0.934068	0.966907	3	acyltransferase	cyclopropane-fatty-acyl-phospholipid synthase
Rv1277	Rv0503c	0.934068	0.970207	3	hypothetical protein	cyclopropane-fatty-acyl-phospholipid synthase
Rv1278	Rv0503c	0.934068	0.984744	7	hypothetical protein	cyclopropane-fatty-acyl-phospholipid synthase
Rv1300	Rv0503c	0.934068	0.976171	6	hypothetical protein	cyclopropane-fatty-acyl-phospholipid synthase
Rv1302	Rv0503c	0.934068	0.978128	1	rfe	cyclopropane-fatty-acyl-phospholipid synthase
Rv1307	Rv0503c	0.934068	0.991191	0	atpH	cyclopropane-fatty-acyl-phospholipid synthase
Rv1311	Rv0503c	0.934068	0.976031	13	atpC	cyclopropane-fatty-acyl-phospholipid synthase
Rv1324	Rv0503c	0.934068	0.9676	6	thioredoxin	cyclopropane-fatty-acyl-phospholipid synthase
Rv1332	Rv0503c	0.934068	0.991267	13	transcriptional regulatory protein	cyclopropane-fatty-acyl-phospholipid synthase
Rv1340	Rv0503c	0.934068	0.976743	5	ribonuclease PH	cyclopropane-fatty-acyl-phospholipid synthase
Rv1361c	Rv0503c	0.934068	0.962913	13	PPE family protein	cyclopropane-fatty-acyl-phospholipid synthase
Rv1364c	Rv0503c	0.934068	0.91083	9	hypothetical protein	cyclopropane-fatty-acyl-phospholipid synthase
Rv1381	Rv0503c	0.934068	0.94236	7	dihydroorotase	cyclopropane-fatty-acyl-phospholipid synthase
Rv1390	Rv0503c	0.934068	0.958637	13	DNA-directed RNA polymerase subunit omega	cyclopropane-fatty-acyl-phospholipid synthase
Rv1410c	Rv0503c	0.934068	0.954156	3	aminoglycosides/tetracycline-transport integral membrane	cyclopropane-fatty-acyl-phospholipid synthase
Rv1412	Rv0503c	0.934068	0.961517	13	riboflavin synthase subunit alpha	cyclopropane-fatty-acyl-phospholipid synthase
Rv1415	Rv0503c	0.934068	0.930804	7	ribA3	cyclopropane-fatty-acyl-phospholipid synthase
Rv1422	Rv0503c	0.934068	0.966956	0	hypothetical protein	cyclopropane-fatty-acyl-phospholipid synthase
Rv1449c	Rv0503c	0.934068	0.923506	7	transketolase	cyclopropane-fatty-acyl-phospholipid synthase
Rv1456c	Rv0503c	0.934068	0.94642	13	unidentified antibiotic-transport integral membrane	cyclopropane-fatty-acyl-phospholipid synthase
Rv1460	Rv0503c	0.934068	0.964667	13	transcriptional regulatory protein	cyclopropane-fatty-acyl-phospholipid synthase
Rv1466	Rv0503c	0.934068	0.95776	13	hypothetical protein	cyclopropane-fatty-acyl-phospholipid synthase
Rv1477	Rv0503c	0.934068	0.957562	0	invasion protein	cyclopropane-fatty-acyl-phospholipid synthase
Rv1479	Rv0503c	0.934068	0.947614	7	transcriptional regulatory protein MOXR1	cyclopropane-fatty-acyl-phospholipid synthase
Rv1481	Rv0503c	0.934068	0.945434	6	hypothetical protein	cyclopropane-fatty-acyl-phospholipid synthase
Rv1485	Rv0503c	0.934068	0.951197	0	ferrochelatase	cyclopropane-fatty-acyl-phospholipid synthase
Rv1538c	Rv0503c	0.934068	0.968064	13	L-aparaginase ansA	cyclopropane-fatty-acyl-phospholipid synthase
Rv1559	Rv0503c	0.934068	0.958233	7	threonine dehydratase	cyclopropane-fatty-acyl-phospholipid synthase
Rv1636	Rv0503c	0.934068	0.963631	13	hypothetical protein	cyclopropane-fatty-acyl-phospholipid synthase
Rv1637c	Rv0503c	0.934068	0.964708	6	hypothetical protein	cyclopropane-fatty-acyl-phospholipid synthase
Rv1654	Rv0503c	0.934068	0.990915	4	acetylglutamate kinase	cyclopropane-fatty-acyl-phospholipid synthase
Rv1658	Rv0503c	0.934068	0.947719	7	argininosuccinate synthase	cyclopropane-fatty-acyl-phospholipid synthase
Rv1661	Rv0503c	0.934068	0.915432	7	polyketide synthase pks7	cyclopropane-fatty-acyl-phospholipid synthase
Rv1683	Rv0503c	0.934068	0.925463	7	acyl-CoA synthetase	cyclopropane-fatty-acyl-phospholipid synthase
Rv1697	Rv0503c	0.934068	0.926186	7	hypothetical protein	cyclopropane-fatty-acyl-phospholipid synthase
Rv1698	Rv0503c	0.934068	0.978386	6	hypothetical protein	cyclopropane-fatty-acyl-phospholipid synthase
Rv1705c	Rv0503c	0.934068	0.948977	13	PPE family protein	cyclopropane-fatty-acyl-phospholipid synthase
Rv1706c	Rv0503c	0.934068	0.942742	13	PPE family protein	cyclopropane-fatty-acyl-phospholipid synthase
Rv1710	Rv0503c	0.934068	0.990028	13	hypothetical protein	cyclopropane-fatty-acyl-phospholipid synthase
Rv1780	Rv0503c	0.934068	0.972736	13	hypothetical protein	cyclopropane-fatty-acyl-phospholipid synthase
Rv1782	Rv0503c	0.934068	0.948423	0	hypothetical protein	cyclopropane-fatty-acyl-phospholipid synthase
Rv1784	Rv0503c	0.934068	0.909174	0	hypothetical protein	cyclopropane-fatty-acyl-phospholipid synthase
Rv1789	Rv0503c	0.934068	0.964033	13	PPE family protein	cyclopropane-fatty-acyl-phospholipid synthase
Rv1790	Rv0503c	0.934068	0.953308	13	PPE family protein	cyclopropane-fatty-acyl-phospholipid synthase
Rv1795	Rv0503c	0.934068	0.890681	7	hypothetical protein	cyclopropane-fatty-acyl-phospholipid synthase
Rv1796	Rv0503c	0.934068	0.944115	0	proline rich membrane-anchored mycosin MYCP5	cyclopropane-fatty-acyl-phospholipid synthase
Rv1798	Rv0503c	0.934068	0.935607	0	hypothetical protein	cyclopropane-fatty-acyl-phospholipid synthase
Rv1801	Rv0503c	0.934068	0.962609	20	PPE family protein	cyclopropane-fatty-acyl-phospholipid synthase
Rv1802	Rv0503c	0.934068	0.957271	13	PPE family protein	cyclopropane-fatty-acyl-phospholipid synthase
Rv1807	Rv0503c	0.934068	0.95038	20	PPE family protein	cyclopropane-fatty-acyl-phospholipid synthase
Rv1808	Rv0503c	0.934068	0.93531	13	PPE family protein	cyclopropane-fatty-acyl-phospholipid synthase
Rv1809	Rv0503c	0.934068	0.94173	16	PPE family protein	cyclopropane-fatty-acyl-phospholipid synthase
Rv1820	Rv0503c	0.934068	0.907665	4	hypothetical protein	cyclopropane-fatty-acyl-phospholipid synthase
Rv1822	Rv0503c	0.934068	0.987367	13	pgsA3	cyclopropane-fatty-acyl-phospholipid synthase
Rv1836c	Rv0503c	0.934068	0.974746	6	hypothetical protein	cyclopropane-fatty-acyl-phospholipid synthase
Rv1837c	Rv0503c	0.934068	0.922427	7	malate synthase G	cyclopropane-fatty-acyl-phospholipid synthase
Rv1845c	Rv0503c	0.934068	0.951227	4	hypothetical protein	cyclopropane-fatty-acyl-phospholipid synthase
Rv1856c	Rv0503c	0.934068	0.958614	13	short chain dehydrogenase	cyclopropane-fatty-acyl-phospholipid synthase
Rv1872c	Rv0503c	0.934068	0.929382	3	L-lactate dehydrogenase (cytochrome) LldD2	cyclopropane-fatty-acyl-phospholipid synthase
Rv2038c	Rv0503c	0.934068	0.966943	0	sugar-transport ATP-binding protein ABC transporter	cyclopropane-fatty-acyl-phospholipid synthase
Rv2040c	Rv0503c	0.934068	0.910854	8	sugar-transport integral membrane protein ABC transporter	cyclopropane-fatty-acyl-phospholipid synthase
Rv2048c	Rv0503c	0.934068	0.91642	7	polyketide synthase pks12	cyclopropane-fatty-acyl-phospholipid synthase
Rv2093c	Rv0503c	0.934068	0.994284	0	Sec-independent protein translocase transmembrane	cyclopropane-fatty-acyl-phospholipid synthase
Rv2095c	Rv0503c	0.934068	0.983644	6	hypothetical protein	cyclopropane-fatty-acyl-phospholipid synthase
Rv2115c	Rv0503c	0.934068	0.955556	7	ATPase	cyclopropane-fatty-acyl-phospholipid synthase
Rv2118c	Rv0503c	0.934068	0.950354	4	RNA methyltransferase	cyclopropane-fatty-acyl-phospholipid synthase
Rv2122c	Rv0503c	0.934068	0.966174	13	phosphoribosyl-ATP pyrophosphatase	cyclopropane-fatty-acyl-phospholipid synthase
Rv2131c	Rv0503c	0.934068	0.976314	6	monophosphatase CysQ	cyclopropane-fatty-acyl-phospholipid synthase
Rv2138	Rv0503c	0.934068	0.98453	13	lipoprotein LppL	cyclopropane-fatty-acyl-phospholipid synthase
Rv2174	Rv0503c	0.934068	0.986502	6	integral membrane protein	cyclopropane-fatty-acyl-phospholipid synthase
Rv2183c	Rv0503c	0.934068	0.964791	20	hypothetical protein	cyclopropane-fatty-acyl-phospholipid synthase
Rv2196	Rv0503c	0.934068	0.960993	7	ubiquinol-cytochrome C reductase QcrB	cyclopropane-fatty-acyl-phospholipid synthase
Rv2197c	Rv0503c	0.934068	0.962113	20	transmembrane protein	cyclopropane-fatty-acyl-phospholipid synthase
Rv2199c	Rv0503c	0.934068	0.962658	13	integral membrane protein	cyclopropane-fatty-acyl-phospholipid synthase
Rv2200c	Rv0503c	0.934068	0.977024	7	transmembrane cytochrome C oxidase subunit II	cyclopropane-fatty-acyl-phospholipid synthase
Rv2204c	Rv0503c	0.934068	0.964812	13	hypothetical protein	cyclopropane-fatty-acyl-phospholipid synthase
Rv2206	Rv0503c	0.934068	0.938077	13	transmembrane protein	cyclopropane-fatty-acyl-phospholipid synthase
Rv2214c	Rv0503c	0.934068	0.935986	4	short chain dehydrogenase	cyclopropane-fatty-acyl-phospholipid synthase
Rv2223c	Rv0503c	0.934068	0.981432	7	exported protease	cyclopropane-fatty-acyl-phospholipid synthase
Rv2239c	Rv0503c	0.934068	0.971305	13	hypothetical protein	cyclopropane-fatty-acyl-phospholipid synthase
Rv2242	Rv0503c	0.934068	0.960531	7	hypothetical protein	cyclopropane-fatty-acyl-phospholipid synthase
Rv2243	Rv0503c	0.934068	0.961467	13	acyl-carrier-protein S-malonyltransferase	cyclopropane-fatty-acyl-phospholipid synthase
Rv2244	Rv0503c	0.934068	0.982388	13	acyl carrier protein	cyclopropane-fatty-acyl-phospholipid synthase
Rv2294	Rv0503c	0.934068	0.904439	7	aminotransferase	cyclopropane-fatty-acyl-phospholipid synthase
Rv2325c	Rv0503c	0.934068	0.955803	13	hypothetical protein	cyclopropane-fatty-acyl-phospholipid synthase
Rv2352c	Rv0503c	0.934068	0.938903	20	PPE family protein	cyclopropane-fatty-acyl-phospholipid synthase
Rv2361c	Rv0503c	0.934068	0.959634	0	long (C50) chain Z-isoprenyl diphosphate synthase	cyclopropane-fatty-acyl-phospholipid synthase
Rv2372c	Rv0503c	0.934068	0.976649	13	hypothetical protein	cyclopropane-fatty-acyl-phospholipid synthase
Rv2376c	Rv0503c	0.934068	0.916542	20	low molecular weight antigen CFP3	cyclopropane-fatty-acyl-phospholipid synthase
Rv2460c	Rv0503c	0.934068	0.922069	11	ATP-dependent Clp protease proteolytic subunit 3	cyclopropane-fatty-acyl-phospholipid synthase
Rv2462c	Rv0503c	0.934068	0.952381	5	trigger factor	cyclopropane-fatty-acyl-phospholipid synthase
Rv2508c	Rv0503c	0.934068	0.962621	0	hypothetical protein	cyclopropane-fatty-acyl-phospholipid synthase
Rv2518c	Rv0503c	0.934068	0.989026	7	lipoprotein LppS	cyclopropane-fatty-acyl-phospholipid synthase
Rv2552c	Rv0503c	0.934068	0.919674	13	shikimate 5-dehydrogenase	cyclopropane-fatty-acyl-phospholipid synthase
Rv2553c	Rv0503c	0.934068	0.978805	3	hypothetical protein	cyclopropane-fatty-acyl-phospholipid synthase
Rv2567	Rv0503c	0.934068	0.926701	7	hypothetical protein	cyclopropane-fatty-acyl-phospholipid synthase
Rv2569c	Rv0503c	0.934068	0.970404	0	hypothetical protein	cyclopropane-fatty-acyl-phospholipid synthase
Rv2581c	Rv0503c	0.934068	0.954721	10	glyoxalase II	cyclopropane-fatty-acyl-phospholipid synthase
Rv2585c	Rv0503c	0.934068	0.987134	7	lipoprotein	cyclopropane-fatty-acyl-phospholipid synthase
Rv2609c	Rv0503c	0.934068	0.978338	3	hypothetical protein	cyclopropane-fatty-acyl-phospholipid synthase
Rv2671	Rv0503c	0.934068	0.994401	6	ribD	cyclopropane-fatty-acyl-phospholipid synthase
Rv2673	Rv0503c	0.934068	0.984042	7	aftC	cyclopropane-fatty-acyl-phospholipid synthase
Rv2676c	Rv0503c	0.934068	0.970624	2	hypothetical protein	cyclopropane-fatty-acyl-phospholipid synthase
Rv2711	Rv0503c	0.934068	0.964436	13	IRON-dependent repressor and activator IDER	cyclopropane-fatty-acyl-phospholipid synthase
Rv2747	Rv0503c	0.934068	0.972285	13	N-acetylglutamate synthase	cyclopropane-fatty-acyl-phospholipid synthase
Rv2753c	Rv0503c	0.934068	0.979527	5	dihydrodipicolinate synthase	cyclopropane-fatty-acyl-phospholipid synthase
Rv2768c	Rv0503c	0.934068	0.938786	20	PPE family protein	cyclopropane-fatty-acyl-phospholipid synthase
Rv2769c	Rv0503c	0.934068	0.929802	20	PE family protein	cyclopropane-fatty-acyl-phospholipid synthase
Rv2770c	Rv0503c	0.934068	0.953889	20	PPE family protein	cyclopropane-fatty-acyl-phospholipid synthase
Rv2846c	Rv0503c	0.934068	0.936596	6	integral membrane efflux protein EfpA	cyclopropane-fatty-acyl-phospholipid synthase
Rv2861c	Rv0503c	0.934068	0.948143	5	methionine aminopeptidase	cyclopropane-fatty-acyl-phospholipid synthase
Rv2881c	Rv0503c	0.934068	0.98815	6	cdsA	cyclopropane-fatty-acyl-phospholipid synthase
Rv2922c	Rv0503c	0.934068	0.923284	7	chromosome partition protein Smc	cyclopropane-fatty-acyl-phospholipid synthase
Rv2927c	Rv0503c	0.934068	0.956447	13	hypothetical protein	cyclopropane-fatty-acyl-phospholipid synthase
Rv2965c	Rv0503c	0.934068	0.975853	13	phosphopantetheine adenylyltransferase	cyclopropane-fatty-acyl-phospholipid synthase
Rv3006	Rv0503c	0.934068	0.969685	1	lipoprotein LppZ	cyclopropane-fatty-acyl-phospholipid synthase
Rv3012c	Rv0503c	0.934068	0.983336	19	gatC	cyclopropane-fatty-acyl-phospholipid synthase
Rv3015c	Rv0503c	0.934068	0.956537	6	hypothetical protein	cyclopropane-fatty-acyl-phospholipid synthase
Rv3025c	Rv0503c	0.934068	0.968399	7	cysteine desulfurase IscS	cyclopropane-fatty-acyl-phospholipid synthase
Rv3031	Rv0503c	0.934068	0.939336	7	hypothetical protein	cyclopropane-fatty-acyl-phospholipid synthase
Rv3035	Rv0503c	0.934068	0.985948	1	hypothetical protein	cyclopropane-fatty-acyl-phospholipid synthase
Rv3039c	Rv0503c	0.934068	0.98845	13	enoyl-CoA hydratase	cyclopropane-fatty-acyl-phospholipid synthase
Rv3042c	Rv0503c	0.934068	0.973435	6	phosphoserine phosphatase	cyclopropane-fatty-acyl-phospholipid synthase
Rv3044	Rv0503c	0.934068	0.987753	6	FEIII-dicitrate-binding periplasmic lipoprotein	cyclopropane-fatty-acyl-phospholipid synthase
Rv3101c	Rv0503c	0.934068	0.953753	6	putative cell division protein FTSX	cyclopropane-fatty-acyl-phospholipid synthase
Rv3125c	Rv0503c	0.934068	0.962919	15	PPE family protein	cyclopropane-fatty-acyl-phospholipid synthase
Rv3136	Rv0503c	0.934068	0.940244	13	PPE family protein	cyclopropane-fatty-acyl-phospholipid synthase
Rv3194c	Rv0503c	0.934068	0.979795	1	POSSIBLE CONSERVED SECRETED PROTEIN	cyclopropane-fatty-acyl-phospholipid synthase
Rv3208A	Rv0503c	0.934068	0.964758	20	hypothetical protein	cyclopropane-fatty-acyl-phospholipid synthase
Rv3212	Rv0503c	0.934068	0.95011	0	hypothetical protein	cyclopropane-fatty-acyl-phospholipid synthase
Rv3215	Rv0503c	0.934068	0.987862	6	isochorismate synthase	cyclopropane-fatty-acyl-phospholipid synthase
Rv3226c	Rv0503c	0.934068	0.984476	6	hypothetical protein	cyclopropane-fatty-acyl-phospholipid synthase
Rv3246c	Rv0503c	0.934068	0.813025	10	two component sensory transduction transcriptional regulator	cyclopropane-fatty-acyl-phospholipid synthase
Rv3256c	Rv0503c	0.934068	0.960896	13	hypothetical protein	cyclopropane-fatty-acyl-phospholipid synthase
Rv3262	Rv0503c	0.934068	0.946091	6	F420-0--gamma-glutamyl ligase	cyclopropane-fatty-acyl-phospholipid synthase
Rv3265c	Rv0503c	0.934068	0.97573	2	wbbL2	cyclopropane-fatty-acyl-phospholipid synthase
Rv3267	Rv0503c	0.934068	0.975071	7	hypothetical protein	cyclopropane-fatty-acyl-phospholipid synthase
Rv3289c	Rv0503c	0.934068	0.919957	20	transmembrane protein	cyclopropane-fatty-acyl-phospholipid synthase
Rv3317	Rv0503c	0.934068	0.866442	13	succinate dehydrogenase	cyclopropane-fatty-acyl-phospholipid synthase
Rv3319	Rv0503c	0.934068	0.940189	7	succinate dehydrogenase iron-sulfur subunit	cyclopropane-fatty-acyl-phospholipid synthase
Rv3330	Rv0503c	0.934068	0.96688	3	penicillin-binding protein DacB1	cyclopropane-fatty-acyl-phospholipid synthase
Rv3336c	Rv0503c	0.934068	0.979316	7	tryptophanyl-tRNA synthetase	cyclopropane-fatty-acyl-phospholipid synthase
Rv3338	Rv0503c	0.934068	0.985253	6	hypothetical protein	cyclopropane-fatty-acyl-phospholipid synthase
Rv3355c	Rv0503c	0.934068	0.974002	20	hypothetical protein	cyclopropane-fatty-acyl-phospholipid synthase
Rv3423c	Rv0503c	0.934068	0.948427	0	alanine racemase	cyclopropane-fatty-acyl-phospholipid synthase
Rv3464	Rv0503c	0.934068	0.982106	7	dTDP-glucose 4,6-dehydratase RMLB	cyclopropane-fatty-acyl-phospholipid synthase
Rv3478	Rv0503c	0.934068	0.962227	13	PE family protein	cyclopropane-fatty-acyl-phospholipid synthase
Rv3532	Rv0503c	0.934068	0.958568	14	PPE family protein	cyclopropane-fatty-acyl-phospholipid synthase
Rv3593	Rv0503c	0.934068	0.974146	7	lipoprotein LpqF	cyclopropane-fatty-acyl-phospholipid synthase
Rv3602c	Rv0503c	0.934068	0.97522	6	pantoate--beta-alanine ligase	cyclopropane-fatty-acyl-phospholipid synthase
Rv3605c	Rv0503c	0.934068	0.960276	14	PROBABLE CONSERVED SECRETED PROTEIN	cyclopropane-fatty-acyl-phospholipid synthase
Rv3607c	Rv0503c	0.934068	0.930878	15	dihydroneopterin aldolase FolB	cyclopropane-fatty-acyl-phospholipid synthase
Rv3621c	Rv0503c	0.934068	0.900625	16	PPE family protein	cyclopropane-fatty-acyl-phospholipid synthase
Rv3627c	Rv0503c	0.934068	0.970373	4	hypothetical protein	cyclopropane-fatty-acyl-phospholipid synthase
Rv3645	Rv0503c	0.934068	0.958822	7	transmembrane protein	cyclopropane-fatty-acyl-phospholipid synthase
Rv3671c	Rv0503c	0.934068	0.976496	0	membrane-associated serine protease	cyclopropane-fatty-acyl-phospholipid synthase
Rv3683	Rv0503c	0.934068	0.986122	7	hypothetical protein	cyclopropane-fatty-acyl-phospholipid synthase
Rv3707c	Rv0503c	0.934068	0.950091	3	hypothetical protein	cyclopropane-fatty-acyl-phospholipid synthase
Rv3709c	Rv0503c	0.934068	0.934882	7	aspartate kinase	cyclopropane-fatty-acyl-phospholipid synthase
Rv3719	Rv0503c	0.934068	0.919519	7	hypothetical protein	cyclopropane-fatty-acyl-phospholipid synthase
Rv3754	Rv0503c	0.934068	0.966769	4	prephenate dehydrogenase	cyclopropane-fatty-acyl-phospholipid synthase
Rv3794	Rv0503c	0.934068	0.923	7	embA	cyclopropane-fatty-acyl-phospholipid synthase
Rv3809c	Rv0503c	0.934068	0.957039	7	UDP-galactopyranose mutase Glf	cyclopropane-fatty-acyl-phospholipid synthase
Rv3842c	Rv0503c	0.934068	0.959041	0	glycerophosphoryl diester phosphodiesterase	cyclopropane-fatty-acyl-phospholipid synthase
Rv3853	Rv0503c	0.934068	0.96264	13	ribonuclease activity regulator protein RraA	cyclopropane-fatty-acyl-phospholipid synthase
Rv0193c	Rv0636	0.992774	0.891226	20	hypothetical protein	(3R)-hydroxyacyl-ACP dehydratase subunit HadB
Rv0194	Rv0636	0.992774	0.937811	20	drugs-transport transmembrane ATP-binding proteintein	(3R)-hydroxyacyl-ACP dehydratase subunit HadB
Rv0286	Rv0636	0.992774	0.938977	7	PPE family protein	(3R)-hydroxyacyl-ACP dehydratase subunit HadB
Rv0439c	Rv0636	0.992774	0.762547	8	short chain dehydrogenase/reductase	(3R)-hydroxyacyl-ACP dehydratase subunit HadB
Rv0447c	Rv0636	0.992774	0.898618	20	ufaA1	(3R)-hydroxyacyl-ACP dehydratase subunit HadB
Rv0669c	Rv0636	0.992774	0.803158	20	hydrolase	(3R)-hydroxyacyl-ACP dehydratase subunit HadB
Rv0754	Rv0636	0.992774	0.93785	18	PE-PGRS family protein	(3R)-hydroxyacyl-ACP dehydratase subunit HadB
Rv0969	Rv0636	0.992774	0.915665	9	metal cation transporter P-type ATPase CtpV	(3R)-hydroxyacyl-ACP dehydratase subunit HadB
Rv1079	Rv0636	0.992774	0.941845	20	cystathionine gamma-synthase	(3R)-hydroxyacyl-ACP dehydratase subunit HadB
Rv1179c	Rv0636	0.992774	0.937805	20	hypothetical protein	(3R)-hydroxyacyl-ACP dehydratase subunit HadB
Rv1224	Rv0636	0.992774	0.846557	1	sec-independent translocase	(3R)-hydroxyacyl-ACP dehydratase subunit HadB
Rv1272c	Rv0636	0.992774	0.816448	20	drugs-transport transmembrane ATP-binding protein	(3R)-hydroxyacyl-ACP dehydratase subunit HadB
Rv1309	Rv0636	0.992774	0.808287	20	atpG	(3R)-hydroxyacyl-ACP dehydratase subunit HadB
Rv1342c	Rv0636	0.992774	0.926944	1	hypothetical protein	(3R)-hydroxyacyl-ACP dehydratase subunit HadB
Rv1605	Rv0636	0.992774	0.910111	0	imidazole glycerol phosphate synthase subunit	(3R)-hydroxyacyl-ACP dehydratase subunit HadB
Rv1709	Rv0636	0.992774	0.955356	8	hypothetical protein	(3R)-hydroxyacyl-ACP dehydratase subunit HadB
Rv1753c	Rv0636	0.992774	0.937862	19	PPE family protein	(3R)-hydroxyacyl-ACP dehydratase subunit HadB
Rv1812c	Rv0636	0.992774	0.947542	19	dehydrogenase	(3R)-hydroxyacyl-ACP dehydratase subunit HadB
Rv1918c	Rv0636	0.992774	0.937854	20	PPE family protein	(3R)-hydroxyacyl-ACP dehydratase subunit HadB
Rv1983	Rv0636	0.992774	0.937851	18	PE-PGRS family protein	(3R)-hydroxyacyl-ACP dehydratase subunit HadB
Rv2141c	Rv0636	0.992774	0.872206	20	hypothetical protein	(3R)-hydroxyacyl-ACP dehydratase subunit HadB
Rv2148c	Rv0636	0.992774	0.900892	7	hypothetical protein	(3R)-hydroxyacyl-ACP dehydratase subunit HadB
Rv2182c	Rv0636	0.992774	0.924717	8	1-acylglycerol-3-phosphate O-acyltransferase	(3R)-hydroxyacyl-ACP dehydratase subunit HadB
Rv2202c	Rv0636	0.992774	0.840488	20	carbohydrate kinase CbhK	(3R)-hydroxyacyl-ACP dehydratase subunit HadB
Rv2281	Rv0636	0.992774	0.937811	20	phosphate ABC transporter permease	(3R)-hydroxyacyl-ACP dehydratase subunit HadB
Rv2333c	Rv0636	0.992774	0.941968	10	integral membrane transport protein	(3R)-hydroxyacyl-ACP dehydratase subunit HadB
Rv2400c	Rv0636	0.992774	0.929868	15	sulfate-binding lipoprotein	(3R)-hydroxyacyl-ACP dehydratase subunit HadB
Rv2459	Rv0636	0.992774	0.937418	20	integral membrane transport protein	(3R)-hydroxyacyl-ACP dehydratase subunit HadB
Rv2834c	Rv0636	0.992774	0.854382	18	sn-glycerol-3-phosphate transport integral membrane protein	(3R)-hydroxyacyl-ACP dehydratase subunit HadB
Rv2835c	Rv0636	0.992774	0.864082	19	sn-glycerol-3-phosphate transport integral membrane protein	(3R)-hydroxyacyl-ACP dehydratase subunit HadB
Rv2838c	Rv0636	0.992774	0.816179	0	ribosome-binding factor A	(3R)-hydroxyacyl-ACP dehydratase subunit HadB
Rv2883c	Rv0636	0.992774	0.83562	7	uridylate kinase	(3R)-hydroxyacyl-ACP dehydratase subunit HadB
Rv3087	Rv0636	0.992774	0.957325	9	hypothetical protein	(3R)-hydroxyacyl-ACP dehydratase subunit HadB
Rv3091	Rv0636	0.992774	0.937846	20	hypothetical protein	(3R)-hydroxyacyl-ACP dehydratase subunit HadB
Rv3209	Rv0636	0.992774	0.93784	11	hypothetical protein	(3R)-hydroxyacyl-ACP dehydratase subunit HadB
Rv3239c	Rv0636	0.992774	0.93781	20	transmembrane transport protein	(3R)-hydroxyacyl-ACP dehydratase subunit HadB
Rv3247c	Rv0636	0.992774	0.909141	0	thymidylate kinase	(3R)-hydroxyacyl-ACP dehydratase subunit HadB
Rv3301c	Rv0636	0.992774	0.911916	4	phosphate transporter PhoU	(3R)-hydroxyacyl-ACP dehydratase subunit HadB
Rv3333c	Rv0636	0.992774	0.937987	12	hypothetical protein	(3R)-hydroxyacyl-ACP dehydratase subunit HadB
Rv3343c	Rv0636	0.992774	0.937856	19	PPE family protein	(3R)-hydroxyacyl-ACP dehydratase subunit HadB
Rv3347c	Rv0636	0.992774	0.937817	20	PPE family protein	(3R)-hydroxyacyl-ACP dehydratase subunit HadB
Rv3383c	Rv0636	0.992774	0.957651	18	polyprenyl synthetase IdsB	(3R)-hydroxyacyl-ACP dehydratase subunit HadB
Rv3447c	Rv0636	0.992774	0.924188	20	hypothetical protein	(3R)-hydroxyacyl-ACP dehydratase subunit HadB
Rv3488	Rv0636	0.992774	0.937847	11	hypothetical protein	(3R)-hydroxyacyl-ACP dehydratase subunit HadB
Rv3728	Rv0636	0.992774	0.937847	20	PROBABLE CONSERVED TWO-DOMAIN MEMBRANE PROTEIN	(3R)-hydroxyacyl-ACP dehydratase subunit HadB
Rv3741c	Rv0636	0.992774	0.937875	18	oxidoreductase	(3R)-hydroxyacyl-ACP dehydratase subunit HadB
Rv3843c	Rv0636	0.992774	0.937905	11	transmembrane protein	(3R)-hydroxyacyl-ACP dehydratase subunit HadB
Rv3855	Rv0636	0.992774	0.941242	0	transcriptional regulatory repressor protein	(3R)-hydroxyacyl-ACP dehydratase subunit HadB
Rv3908	Rv0636	0.992774	0.929026	0	mutT4	(3R)-hydroxyacyl-ACP dehydratase subunit HadB
Rv0193c	Rv0643c	0.992774	0.809284	11	hypothetical protein	methoxy mycolic acid synthase
Rv0194	Rv0643c	0.992774	0.940669	11	drugs-transport transmembrane ATP-binding proteintein	methoxy mycolic acid synthase
Rv0286	Rv0643c	0.992774	0.95597	9	PPE family protein	methoxy mycolic acid synthase
Rv0439c	Rv0643c	0.992774	0.915337	8	short chain dehydrogenase/reductase	methoxy mycolic acid synthase
Rv0447c	Rv0643c	0.992774	0.938237	11	ufaA2	methoxy mycolic acid synthase
Rv0636	Rv0643c	0.992774	0.901419	16	(3R)-hydroxyacyl-ACP dehydratase subunit HadB	methoxy mycolic acid synthase
Rv0669c	Rv0643c	0.992774	0.899097	11	hydrolase	methoxy mycolic acid synthase
Rv0754	Rv0643c	0.992774	0.940842	13	PE-PGRS family protein	methoxy mycolic acid synthase
Rv0969	Rv0643c	0.992774	0.951892	7	metal cation transporter P-type ATPase CtpV	methoxy mycolic acid synthase
Rv1079	Rv0643c	0.992774	0.915515	4	cystathionine gamma-synthase	methoxy mycolic acid synthase
Rv1179c	Rv0643c	0.992774	0.940675	11	hypothetical protein	methoxy mycolic acid synthase
Rv1224	Rv0643c	0.992774	0.969306	17	sec-independent translocase	methoxy mycolic acid synthase
Rv1272c	Rv0643c	0.992774	0.973148	4	drugs-transport transmembrane ATP-binding protein	methoxy mycolic acid synthase
Rv1309	Rv0643c	0.992774	0.958936	4	atpG	methoxy mycolic acid synthase
Rv1342c	Rv0643c	0.992774	0.94742	17	hypothetical protein	methoxy mycolic acid synthase
Rv1605	Rv0643c	0.992774	0.98716	16	imidazole glycerol phosphate synthase subunit	methoxy mycolic acid synthase
Rv1709	Rv0643c	0.992774	0.927284	8	hypothetical protein	methoxy mycolic acid synthase
Rv1753c	Rv0643c	0.992774	0.94088	12	PPE family protein	methoxy mycolic acid synthase
Rv1812c	Rv0643c	0.992774	0.902738	12	dehydrogenase	methoxy mycolic acid synthase
Rv1918c	Rv0643c	0.992774	0.940787	11	PPE family protein	methoxy mycolic acid synthase
Rv1983	Rv0643c	0.992774	0.940882	13	PE-PGRS family protein	methoxy mycolic acid synthase
Rv2141c	Rv0643c	0.992774	0.944993	4	hypothetical protein	methoxy mycolic acid synthase
Rv2148c	Rv0643c	0.992774	0.937268	9	hypothetical protein	methoxy mycolic acid synthase
Rv2182c	Rv0643c	0.992774	0.930729	8	1-acylglycerol-3-phosphate O-acyltransferase	methoxy mycolic acid synthase
Rv2202c	Rv0643c	0.992774	0.958215	4	carbohydrate kinase CbhK	methoxy mycolic acid synthase
Rv2281	Rv0643c	0.992774	0.940621	11	phosphate ABC transporter permease	methoxy mycolic acid synthase
Rv2333c	Rv0643c	0.992774	0.924938	8	integral membrane transport protein	methoxy mycolic acid synthase
Rv2400c	Rv0643c	0.992774	0.942622	3	sulfate-binding lipoprotein	methoxy mycolic acid synthase
Rv2459	Rv0643c	0.992774	0.912463	11	integral membrane transport protein	methoxy mycolic acid synthase
Rv2834c	Rv0643c	0.992774	0.862146	13	sn-glycerol-3-phosphate transport integral membrane protein	methoxy mycolic acid synthase
Rv2835c	Rv0643c	0.992774	0.936172	12	sn-glycerol-3-phosphate transport integral membrane protein	methoxy mycolic acid synthase
Rv2838c	Rv0643c	0.992774	0.959174	16	ribosome-binding factor A	methoxy mycolic acid synthase
Rv2883c	Rv0643c	0.992774	0.95686	9	uridylate kinase	methoxy mycolic acid synthase
Rv3087	Rv0643c	0.992774	0.866481	9	hypothetical protein	methoxy mycolic acid synthase
Rv3091	Rv0643c	0.992774	0.940757	11	hypothetical protein	methoxy mycolic acid synthase
Rv3209	Rv0643c	0.992774	0.940737	20	hypothetical protein	methoxy mycolic acid synthase
Rv3239c	Rv0643c	0.992774	0.940661	11	transmembrane transport protein	methoxy mycolic acid synthase
Rv3247c	Rv0643c	0.992774	0.9642	16	thymidylate kinase	methoxy mycolic acid synthase
Rv3301c	Rv0643c	0.992774	0.932293	12	phosphate transporter PhoU	methoxy mycolic acid synthase
Rv3333c	Rv0643c	0.992774	0.941826	20	hypothetical protein	methoxy mycolic acid synthase
Rv3343c	Rv0643c	0.992774	0.940863	12	PPE family protein	methoxy mycolic acid synthase
Rv3347c	Rv0643c	0.992774	0.940721	11	PPE family protein	methoxy mycolic acid synthase
Rv3383c	Rv0643c	0.992774	0.92479	13	polyprenyl synthetase IdsB	methoxy mycolic acid synthase
Rv3447c	Rv0643c	0.992774	0.877719	4	hypothetical protein	methoxy mycolic acid synthase
Rv3488	Rv0643c	0.992774	0.940765	20	hypothetical protein	methoxy mycolic acid synthase
Rv3728	Rv0643c	0.992774	0.940781	11	PROBABLE CONSERVED TWO-DOMAIN MEMBRANE PROTEIN	methoxy mycolic acid synthase
Rv3741c	Rv0643c	0.992774	0.94088	13	oxidoreductase	methoxy mycolic acid synthase
Rv3843c	Rv0643c	0.992774	0.941014	20	transmembrane protein	methoxy mycolic acid synthase
Rv3855	Rv0643c	0.992774	0.901439	16	transcriptional regulatory repressor protein	methoxy mycolic acid synthase
Rv3908	Rv0643c	0.992774	0.969054	16	mutT5	methoxy mycolic acid synthase
Rv0193c	Rv0644c	0.992774	0.704015	11	hypothetical protein	methoxy mycolic acid synthase
Rv0194	Rv0644c	0.992774	0.86082	11	drugs-transport transmembrane ATP-binding proteintein	methoxy mycolic acid synthase
Rv0286	Rv0644c	0.992774	0.924506	11	PPE family protein	methoxy mycolic acid synthase
Rv0439c	Rv0644c	0.992774	0.892368	10	short chain dehydrogenase/reductase	methoxy mycolic acid synthase
Rv0447c	Rv0644c	0.992774	0.85846	11	ufaA3	methoxy mycolic acid synthase
Rv0636	Rv0644c	0.992774	0.849898	18	(3R)-hydroxyacyl-ACP dehydratase subunit HadB	methoxy mycolic acid synthase
Rv0643c	Rv0644c	0.992774	0.978971	2	methoxy mycolic acid synthase	methoxy mycolic acid synthase
Rv0669c	Rv0644c	0.992774	0.838807	11	hydrolase	methoxy mycolic acid synthase
Rv0754	Rv0644c	0.992774	0.861069	13	PE-PGRS family protein	methoxy mycolic acid synthase
Rv0969	Rv0644c	0.992774	0.878906	9	metal cation transporter P-type ATPase CtpV	methoxy mycolic acid synthase
Rv1079	Rv0644c	0.992774	0.87556	2	cystathionine gamma-synthase	methoxy mycolic acid synthase
Rv1179c	Rv0644c	0.992774	0.860827	11	hypothetical protein	methoxy mycolic acid synthase
Rv1224	Rv0644c	0.992774	0.973802	19	sec-independent translocase	methoxy mycolic acid synthase
Rv1272c	Rv0644c	0.992774	0.967405	2	drugs-transport transmembrane ATP-binding protein	methoxy mycolic acid synthase
Rv1309	Rv0644c	0.992774	0.956001	2	atpG	methoxy mycolic acid synthase
Rv1342c	Rv0644c	0.992774	0.914535	18	hypothetical protein	methoxy mycolic acid synthase
Rv1605	Rv0644c	0.992774	0.96461	18	imidazole glycerol phosphate synthase subunit	methoxy mycolic acid synthase
Rv1709	Rv0644c	0.992774	0.903191	10	hypothetical protein	methoxy mycolic acid synthase
Rv1753c	Rv0644c	0.992774	0.861124	12	PPE family protein	methoxy mycolic acid synthase
Rv1812c	Rv0644c	0.992774	0.820818	12	dehydrogenase	methoxy mycolic acid synthase
Rv1918c	Rv0644c	0.992774	0.860989	11	PPE family protein	methoxy mycolic acid synthase
Rv1983	Rv0644c	0.992774	0.861125	13	PE-PGRS family protein	methoxy mycolic acid synthase
Rv2141c	Rv0644c	0.992774	0.930133	2	hypothetical protein	methoxy mycolic acid synthase
Rv2148c	Rv0644c	0.992774	0.909638	11	hypothetical protein	methoxy mycolic acid synthase
Rv2182c	Rv0644c	0.992774	0.909905	10	1-acylglycerol-3-phosphate O-acyltransferase	methoxy mycolic acid synthase
Rv2202c	Rv0644c	0.992774	0.943602	2	carbohydrate kinase CbhK	methoxy mycolic acid synthase
Rv2281	Rv0644c	0.992774	0.860755	11	phosphate ABC transporter permease	methoxy mycolic acid synthase
Rv2333c	Rv0644c	0.992774	0.843216	10	integral membrane transport protein	methoxy mycolic acid synthase
Rv2400c	Rv0644c	0.992774	0.916538	3	sulfate-binding lipoprotein	methoxy mycolic acid synthase
Rv2459	Rv0644c	0.992774	0.828647	11	integral membrane transport protein	methoxy mycolic acid synthase
Rv2834c	Rv0644c	0.992774	0.787968	13	sn-glycerol-3-phosphate transport integral membrane protein	methoxy mycolic acid synthase
Rv2835c	Rv0644c	0.992774	0.875924	12	sn-glycerol-3-phosphate transport integral membrane protein	methoxy mycolic acid synthase
Rv2838c	Rv0644c	0.992774	0.941824	18	ribosome-binding factor A	methoxy mycolic acid synthase
Rv2883c	Rv0644c	0.992774	0.924701	11	uridylate kinase	methoxy mycolic acid synthase
Rv3087	Rv0644c	0.992774	0.803625	11	hypothetical protein	methoxy mycolic acid synthase
Rv3091	Rv0644c	0.992774	0.860946	11	hypothetical protein	methoxy mycolic acid synthase
Rv3209	Rv0644c	0.992774	0.860921	20	hypothetical protein	methoxy mycolic acid synthase
Rv3239c	Rv0644c	0.992774	0.860809	11	transmembrane transport protein	methoxy mycolic acid synthase
Rv3247c	Rv0644c	0.992774	0.945868	18	thymidylate kinase	methoxy mycolic acid synthase
Rv3301c	Rv0644c	0.992774	0.880349	14	phosphate transporter PhoU	methoxy mycolic acid synthase
Rv3333c	Rv0644c	0.992774	0.862472	20	hypothetical protein	methoxy mycolic acid synthase
Rv3343c	Rv0644c	0.992774	0.8611	12	PPE family protein	methoxy mycolic acid synthase
Rv3347c	Rv0644c	0.992774	0.860894	11	PPE family protein	methoxy mycolic acid synthase
Rv3383c	Rv0644c	0.992774	0.842458	13	polyprenyl synthetase IdsB	methoxy mycolic acid synthase
Rv3447c	Rv0644c	0.992774	0.790758	2	hypothetical protein	methoxy mycolic acid synthase
Rv3488	Rv0644c	0.992774	0.860961	20	hypothetical protein	methoxy mycolic acid synthase
Rv3728	Rv0644c	0.992774	0.860984	11	PROBABLE CONSERVED TWO-DOMAIN MEMBRANE PROTEIN	methoxy mycolic acid synthase
Rv3741c	Rv0644c	0.992774	0.861128	13	oxidoreductase	methoxy mycolic acid synthase
Rv3843c	Rv0644c	0.992774	0.86132	20	transmembrane protein	methoxy mycolic acid synthase
Rv3855	Rv0644c	0.992774	0.857643	18	transcriptional regulatory repressor protein	methoxy mycolic acid synthase
Rv3908	Rv0644c	0.992774	0.948683	18	mutT6	methoxy mycolic acid synthase
Rv0561c	Rv0645c	1	0.957624	7	oxidoreductase	methoxy mycolic acid synthase
Rv2165c	Rv0645c	1	0.984939	4	S-adenosyl-methyltransferase MraW	methoxy mycolic acid synthase
Rv2211c	Rv0645c	1	0.968897	7	glycine cleavage system aminomethyltransferas	methoxy mycolic acid synthase
Rv2257c	Rv0645c	1	0.958159	6	hypothetical protein	methoxy mycolic acid synthase
Rv2611c	Rv0645c	1	0.913571	4	acyltransferase	methoxy mycolic acid synthase
Rv2782c	Rv0645c	1	0.949313	7	zinc protease PEPR	methoxy mycolic acid synthase
Rv2981c	Rv0645c	1	0.94	7	D-alanyl-alanine synthetase A	methoxy mycolic acid synthase
Rv1469	Rv1228	0.992774	0.874427	20	cation transporter P-type ATPase D	lipoprotein LpqX
Rv2177c	Rv1228	0.992774	0.917402	14	transposase	lipoprotein LpqX
Rv3743c	Rv1228	0.992774	0.912562	20	cation transporter P-type ATPase CtpJ	lipoprotein LpqX
Rv0014c	Rv1273c	0.934068	0.941104	0	transmembrane serine/threonine-protein kinase B	drugs-transport transmembrane ATP-binding protein
Rv0016c	Rv1273c	0.934068	0.925272	0	penicillin-binding protein PbpA	drugs-transport transmembrane ATP-binding protein
Rv0017c	Rv1273c	0.934068	0.975006	0	cell division protein RodA	drugs-transport transmembrane ATP-binding protein
Rv0040c	Rv1273c	0.934068	0.962346	16	secreted proline rich protein MTC28	drugs-transport transmembrane ATP-binding protein
Rv0056	Rv1273c	0.934068	0.96403	20	50S ribosomal protein L9	drugs-transport transmembrane ATP-binding protein
Rv0070c	Rv1273c	0.934068	0.931973	7	serine hydroxymethyltransferase	drugs-transport transmembrane ATP-binding protein
Rv0075	Rv1273c	0.934068	0.892522	13	aminotransferase	drugs-transport transmembrane ATP-binding protein
Rv0183	Rv1273c	0.934068	0.969041	12	lysophospholipase	drugs-transport transmembrane ATP-binding protein
Rv0202c	Rv1273c	0.934068	0.870253	0	transmembrane transport protein MmpL11	drugs-transport transmembrane ATP-binding protein
Rv0204c	Rv1273c	0.934068	0.966559	7	transmembrane protein	drugs-transport transmembrane ATP-binding protein
Rv0226c	Rv1273c	0.934068	0.958389	7	transmembrane protein	drugs-transport transmembrane ATP-binding protein
Rv0238	Rv1273c	0.934068	0.949651	20	TetR family transcriptional regulator	drugs-transport transmembrane ATP-binding protein
Rv0280	Rv1273c	0.934068	0.953678	12	PPE family protein	drugs-transport transmembrane ATP-binding protein
Rv0282	Rv1273c	0.934068	0.94979	0	hypothetical protein	drugs-transport transmembrane ATP-binding protein
Rv0289	Rv1273c	0.934068	0.942373	13	hypothetical protein	drugs-transport transmembrane ATP-binding protein
Rv0290	Rv1273c	0.934068	0.903581	10	transmembrane protein	drugs-transport transmembrane ATP-binding protein
Rv0292	Rv1273c	0.934068	0.969945	13	transmembrane protein	drugs-transport transmembrane ATP-binding protein
Rv0351	Rv1273c	0.934068	0.965789	20	GRPE protein (HSP-70 cofactor)	drugs-transport transmembrane ATP-binding protein
Rv0383c	Rv1273c	0.934068	0.94382	13	hypothetical protein	drugs-transport transmembrane ATP-binding protein
Rv0411c	Rv1273c	0.934068	0.943469	6	glutamine-binding lipoprotein	drugs-transport transmembrane ATP-binding protein
Rv0436c	Rv1273c	0.934068	0.949367	10	pssA	drugs-transport transmembrane ATP-binding protein
Rv0453	Rv1273c	0.934068	0.945949	13	PPE family protein	drugs-transport transmembrane ATP-binding protein
Rv0469	Rv1273c	0.934068	0.804562	4	mycolic acid synthase	drugs-transport transmembrane ATP-binding protein
Rv0470c	Rv1273c	0.934068	0.978969	1	mycolic acid synthase pcaA	drugs-transport transmembrane ATP-binding protein
Rv0475	Rv1273c	0.934068	0.956257	20	iron-regulated heparin binding hemagglutinin	drugs-transport transmembrane ATP-binding protein
Rv0478	Rv1273c	0.934068	0.885854	20	deoxyribose-phosphate aldolase	drugs-transport transmembrane ATP-binding protein
Rv0490	Rv1273c	0.934068	0.950115	5	putative two component sensor histidine kinase	drugs-transport transmembrane ATP-binding protein
Rv0495c	Rv1273c	0.934068	0.968834	0	hypothetical protein	drugs-transport transmembrane ATP-binding protein
Rv0498	Rv1273c	0.934068	0.980552	2	hypothetical protein	drugs-transport transmembrane ATP-binding protein
Rv0501	Rv1273c	0.934068	0.968438	0	UDP-glucose 4-epimerase	drugs-transport transmembrane ATP-binding protein
Rv0502	Rv1273c	0.934068	0.920141	1	hypothetical protein	drugs-transport transmembrane ATP-binding protein
Rv0503c	Rv1273c	0.934068	0.966789	7	cyclopropane-fatty-acyl-phospholipid synthase	drugs-transport transmembrane ATP-binding protein
Rv0509	Rv1273c	0.934068	0.947551	6	glutamyl-tRNA reductase	drugs-transport transmembrane ATP-binding protein
Rv0525	Rv1273c	0.934068	0.89478	20	hypothetical protein	drugs-transport transmembrane ATP-binding protein
Rv0527	Rv1273c	0.934068	0.971276	20	cytochrome C-type biogenesis protein CcdA	drugs-transport transmembrane ATP-binding protein
Rv0529	Rv1273c	0.934068	0.956387	7	cytochrome C-type biogenesis protein CcsA	drugs-transport transmembrane ATP-binding protein
Rv0534c	Rv1273c	0.934068	0.938747	20	1,4-dihydroxy-2-naphthoate octaprenyltransferase	drugs-transport transmembrane ATP-binding protein
Rv0546c	Rv1273c	0.934068	0.956367	20	hypothetical protein	drugs-transport transmembrane ATP-binding protein
Rv0554	Rv1273c	0.934068	0.976604	11	peroxidase BpoC	drugs-transport transmembrane ATP-binding protein
Rv0559c	Rv1273c	0.934068	0.949801	20	hypothetical protein	drugs-transport transmembrane ATP-binding protein
Rv0639	Rv1273c	0.934068	0.916993	11	transcription antitermination protein NusG	drugs-transport transmembrane ATP-binding protein
Rv0646c	Rv1273c	0.934068	0.967845	11	lipase/esterase LipG	drugs-transport transmembrane ATP-binding protein
Rv0655	Rv1273c	0.934068	0.900187	0	ribonucleotide ABC transporter ATP-binding protein	drugs-transport transmembrane ATP-binding protein
Rv0715	Rv1273c	0.934068	0.920184	20	50S ribosomal protein L24	drugs-transport transmembrane ATP-binding protein
Rv0716	Rv1273c	0.934068	0.954067	20	50S ribosomal protein L5	drugs-transport transmembrane ATP-binding protein
Rv0718	Rv1273c	0.934068	0.939625	20	30S ribosomal protein S8	drugs-transport transmembrane ATP-binding protein
Rv0730	Rv1273c	0.934068	0.897528	13	hypothetical protein	drugs-transport transmembrane ATP-binding protein
Rv0732	Rv1273c	0.934068	0.865979	0	preprotein translocase subunit SecY	drugs-transport transmembrane ATP-binding protein
Rv0733	Rv1273c	0.934068	0.945739	20	adenylate kinase	drugs-transport transmembrane ATP-binding protein
Rv0803	Rv1273c	0.934068	0.856058	0	phosphoribosylformylglycinamidine synthase II	drugs-transport transmembrane ATP-binding protein
Rv0819	Rv1273c	0.934068	0.976806	13	hypothetical protein	drugs-transport transmembrane ATP-binding protein
Rv0824c	Rv1273c	0.934068	0.975422	0	acyl-[acyl-carrier protein] desaturase	drugs-transport transmembrane ATP-binding protein
Rv0876c	Rv1273c	0.934068	0.916726	0	transmembrane protein	drugs-transport transmembrane ATP-binding protein
Rv0877	Rv1273c	0.934068	0.949618	11	hypothetical protein	drugs-transport transmembrane ATP-binding protein
Rv0905	Rv1273c	0.934068	0.916166	13	enoyl-CoA hydratase	drugs-transport transmembrane ATP-binding protein
Rv0915c	Rv1273c	0.934068	0.948467	13	PPE family protein	drugs-transport transmembrane ATP-binding protein
Rv0946c	Rv1273c	0.934068	0.922502	0	glucose-6-phosphate isomerase	drugs-transport transmembrane ATP-binding protein
Rv0982	Rv1273c	0.934068	0.971785	0	two component sensor kinase MprB	drugs-transport transmembrane ATP-binding protein
Rv0992c	Rv1273c	0.934068	0.980518	20	hypothetical protein	drugs-transport transmembrane ATP-binding protein
Rv0996	Rv1273c	0.934068	0.956318	11	transmembrane protein	drugs-transport transmembrane ATP-binding protein
Rv0998	Rv1273c	0.934068	0.968892	11	hypothetical protein	drugs-transport transmembrane ATP-binding protein
Rv1000c	Rv1273c	0.934068	0.994425	13	hypothetical protein	drugs-transport transmembrane ATP-binding protein
Rv1002c	Rv1273c	0.934068	0.947997	0	hypothetical protein	drugs-transport transmembrane ATP-binding protein
Rv1009	Rv1273c	0.934068	0.977115	4	resuscitation-promoting factor rpfB	drugs-transport transmembrane ATP-binding protein
Rv1011	Rv1273c	0.934068	0.917631	11	4-diphosphocytidyl-2-C-methyl-D-erythritol kinase	drugs-transport transmembrane ATP-binding protein
Rv1017c	Rv1273c	0.934068	0.907119	0	ribose-phosphate pyrophosphokinase	drugs-transport transmembrane ATP-binding protein
Rv1039c	Rv1273c	0.934068	0.915059	20	PPE family protein	drugs-transport transmembrane ATP-binding protein
Rv1072	Rv1273c	0.934068	0.926178	20	transmembrane protein	drugs-transport transmembrane ATP-binding protein
Rv1081c	Rv1273c	0.934068	0.987426	20	hypothetical protein	drugs-transport transmembrane ATP-binding protein
Rv1086	Rv1273c	0.934068	0.922018	7	short (C15) chain Z-isoprenyl diphosphate synthase	drugs-transport transmembrane ATP-binding protein
Rv1093	Rv1273c	0.934068	0.861567	7	serine hydroxymethyltransferase	drugs-transport transmembrane ATP-binding protein
Rv1108c	Rv1273c	0.934068	0.887968	0	exodeoxyribonuclease VII large subunit	drugs-transport transmembrane ATP-binding protein
Rv1170	Rv1273c	0.934068	0.950603	13	N-Acetyl-1-D-myo-Inosityl-2-Amino-2-Deoxy-alpha-D-Glucopyranoside Deacetylase	drugs-transport transmembrane ATP-binding protein
Rv1208	Rv1273c	0.934068	0.927697	8	putative glucosyl-3-phosphoglycerate synthase	drugs-transport transmembrane ATP-binding protein
Rv1209	Rv1273c	0.934068	0.985903	20	hypothetical protein	drugs-transport transmembrane ATP-binding protein
Rv1213	Rv1273c	0.934068	0.923726	0	glucose-1-phosphate adenylyltransferase	drugs-transport transmembrane ATP-binding protein
Rv1254	Rv1273c	0.934068	0.96581	4	acyltransferase	drugs-transport transmembrane ATP-binding protein
Rv1277	Rv1273c	0.934068	0.928066	4	hypothetical protein	drugs-transport transmembrane ATP-binding protein
Rv1278	Rv1273c	0.934068	0.95711	0	hypothetical protein	drugs-transport transmembrane ATP-binding protein
Rv1300	Rv1273c	0.934068	0.93813	13	hypothetical protein	drugs-transport transmembrane ATP-binding protein
Rv1302	Rv1273c	0.934068	0.955164	6	rfe	drugs-transport transmembrane ATP-binding protein
Rv1307	Rv1273c	0.934068	0.969774	7	atpH	drugs-transport transmembrane ATP-binding protein
Rv1311	Rv1273c	0.934068	0.941459	20	atpC	drugs-transport transmembrane ATP-binding protein
Rv1324	Rv1273c	0.934068	0.975091	13	thioredoxin	drugs-transport transmembrane ATP-binding protein
Rv1332	Rv1273c	0.934068	0.964193	20	transcriptional regulatory protein	drugs-transport transmembrane ATP-binding protein
Rv1340	Rv1273c	0.934068	0.980825	12	ribonuclease PH	drugs-transport transmembrane ATP-binding protein
Rv1361c	Rv1273c	0.934068	0.936782	13	PPE family protein	drugs-transport transmembrane ATP-binding protein
Rv1364c	Rv1273c	0.934068	0.870739	9	hypothetical protein	drugs-transport transmembrane ATP-binding protein
Rv1381	Rv1273c	0.934068	0.902086	0	dihydroorotase	drugs-transport transmembrane ATP-binding protein
Rv1390	Rv1273c	0.934068	0.960729	20	DNA-directed RNA polymerase subunit omega	drugs-transport transmembrane ATP-binding protein
Rv1410c	Rv1273c	0.934068	0.957364	4	aminoglycosides/tetracycline-transport integral membrane	drugs-transport transmembrane ATP-binding protein
Rv1412	Rv1273c	0.934068	0.975634	20	riboflavin synthase subunit alpha	drugs-transport transmembrane ATP-binding protein
Rv1415	Rv1273c	0.934068	0.911782	0	ribA4	drugs-transport transmembrane ATP-binding protein
Rv1422	Rv1273c	0.934068	0.959812	7	hypothetical protein	drugs-transport transmembrane ATP-binding protein
Rv1449c	Rv1273c	0.934068	0.856392	0	transketolase	drugs-transport transmembrane ATP-binding protein
Rv1456c	Rv1273c	0.934068	0.89567	20	unidentified antibiotic-transport integral membrane	drugs-transport transmembrane ATP-binding protein
Rv1460	Rv1273c	0.934068	0.91908	20	transcriptional regulatory protein	drugs-transport transmembrane ATP-binding protein
Rv1466	Rv1273c	0.934068	0.968056	20	hypothetical protein	drugs-transport transmembrane ATP-binding protein
Rv1477	Rv1273c	0.934068	0.933214	7	invasion protein	drugs-transport transmembrane ATP-binding protein
Rv1479	Rv1273c	0.934068	0.907794	0	transcriptional regulatory protein MOXR1	drugs-transport transmembrane ATP-binding protein
Rv1481	Rv1273c	0.934068	0.921744	1	hypothetical protein	drugs-transport transmembrane ATP-binding protein
Rv1485	Rv1273c	0.934068	0.956495	7	ferrochelatase	drugs-transport transmembrane ATP-binding protein
Rv1538c	Rv1273c	0.934068	0.967848	20	L-aparaginase ansA	drugs-transport transmembrane ATP-binding protein
Rv1559	Rv1273c	0.934068	0.962127	0	threonine dehydratase	drugs-transport transmembrane ATP-binding protein
Rv1636	Rv1273c	0.934068	0.955067	20	hypothetical protein	drugs-transport transmembrane ATP-binding protein
Rv1637c	Rv1273c	0.934068	0.979028	13	hypothetical protein	drugs-transport transmembrane ATP-binding protein
Rv1654	Rv1273c	0.934068	0.940357	11	acetylglutamate kinase	drugs-transport transmembrane ATP-binding protein
Rv1658	Rv1273c	0.934068	0.924597	0	argininosuccinate synthase	drugs-transport transmembrane ATP-binding protein
Rv1661	Rv1273c	0.934068	0.8427	0	polyketide synthase pks7	drugs-transport transmembrane ATP-binding protein
Rv1683	Rv1273c	0.934068	0.864366	0	acyl-CoA synthetase	drugs-transport transmembrane ATP-binding protein
Rv1697	Rv1273c	0.934068	0.867487	0	hypothetical protein	drugs-transport transmembrane ATP-binding protein
Rv1698	Rv1273c	0.934068	0.975547	13	hypothetical protein	drugs-transport transmembrane ATP-binding protein
Rv1705c	Rv1273c	0.934068	0.90149	13	PPE family protein	drugs-transport transmembrane ATP-binding protein
Rv1706c	Rv1273c	0.934068	0.899603	13	PPE family protein	drugs-transport transmembrane ATP-binding protein
Rv1710	Rv1273c	0.934068	0.977324	20	hypothetical protein	drugs-transport transmembrane ATP-binding protein
Rv1780	Rv1273c	0.934068	0.932084	20	hypothetical protein	drugs-transport transmembrane ATP-binding protein
Rv1782	Rv1273c	0.934068	0.88826	7	hypothetical protein	drugs-transport transmembrane ATP-binding protein
Rv1784	Rv1273c	0.934068	0.853114	7	hypothetical protein	drugs-transport transmembrane ATP-binding protein
Rv1789	Rv1273c	0.934068	0.925528	13	PPE family protein	drugs-transport transmembrane ATP-binding protein
Rv1790	Rv1273c	0.934068	0.9082	13	PPE family protein	drugs-transport transmembrane ATP-binding protein
Rv1795	Rv1273c	0.934068	0.83157	7	hypothetical protein	drugs-transport transmembrane ATP-binding protein
Rv1796	Rv1273c	0.934068	0.891411	7	proline rich membrane-anchored mycosin MYCP5	drugs-transport transmembrane ATP-binding protein
Rv1798	Rv1273c	0.934068	0.888915	7	hypothetical protein	drugs-transport transmembrane ATP-binding protein
Rv1801	Rv1273c	0.934068	0.9376	20	PPE family protein	drugs-transport transmembrane ATP-binding protein
Rv1802	Rv1273c	0.934068	0.920213	13	PPE family protein	drugs-transport transmembrane ATP-binding protein
Rv1807	Rv1273c	0.934068	0.912414	20	PPE family protein	drugs-transport transmembrane ATP-binding protein
Rv1808	Rv1273c	0.934068	0.880651	13	PPE family protein	drugs-transport transmembrane ATP-binding protein
Rv1809	Rv1273c	0.934068	0.899669	16	PPE family protein	drugs-transport transmembrane ATP-binding protein
Rv1820	Rv1273c	0.934068	0.904105	8	hypothetical protein	drugs-transport transmembrane ATP-binding protein
Rv1822	Rv1273c	0.934068	0.954359	20	pgsA4	drugs-transport transmembrane ATP-binding protein
Rv1836c	Rv1273c	0.934068	0.964696	1	hypothetical protein	drugs-transport transmembrane ATP-binding protein
Rv1837c	Rv1273c	0.934068	0.860491	0	malate synthase G	drugs-transport transmembrane ATP-binding protein
Rv1845c	Rv1273c	0.934068	0.904897	11	hypothetical protein	drugs-transport transmembrane ATP-binding protein
Rv1856c	Rv1273c	0.934068	0.957983	20	short chain dehydrogenase	drugs-transport transmembrane ATP-binding protein
Rv1872c	Rv1273c	0.934068	0.862373	7	L-lactate dehydrogenase (cytochrome) LldD2	drugs-transport transmembrane ATP-binding protein
Rv2038c	Rv1273c	0.934068	0.951195	7	sugar-transport ATP-binding protein ABC transporter	drugs-transport transmembrane ATP-binding protein
Rv2040c	Rv1273c	0.934068	0.84527	8	sugar-transport integral membrane protein ABC transporter	drugs-transport transmembrane ATP-binding protein
Rv2048c	Rv1273c	0.934068	0.840574	0	polyketide synthase pks12	drugs-transport transmembrane ATP-binding protein
Rv2093c	Rv1273c	0.934068	0.964109	7	Sec-independent protein translocase transmembrane	drugs-transport transmembrane ATP-binding protein
Rv2095c	Rv1273c	0.934068	0.979715	13	hypothetical protein	drugs-transport transmembrane ATP-binding protein
Rv2115c	Rv1273c	0.934068	0.964688	0	ATPase	drugs-transport transmembrane ATP-binding protein
Rv2118c	Rv1273c	0.934068	0.91299	11	RNA methyltransferase	drugs-transport transmembrane ATP-binding protein
Rv2122c	Rv1273c	0.934068	0.90247	20	phosphoribosyl-ATP pyrophosphatase	drugs-transport transmembrane ATP-binding protein
Rv2131c	Rv1273c	0.934068	0.922169	13	monophosphatase CysQ	drugs-transport transmembrane ATP-binding protein
Rv2138	Rv1273c	0.934068	0.965002	20	lipoprotein LppL	drugs-transport transmembrane ATP-binding protein
Rv2174	Rv1273c	0.934068	0.954832	1	integral membrane protein	drugs-transport transmembrane ATP-binding protein
Rv2183c	Rv1273c	0.934068	0.986841	20	hypothetical protein	drugs-transport transmembrane ATP-binding protein
Rv2196	Rv1273c	0.934068	0.913392	0	ubiquinol-cytochrome C reductase QcrB	drugs-transport transmembrane ATP-binding protein
Rv2197c	Rv1273c	0.934068	0.964576	20	transmembrane protein	drugs-transport transmembrane ATP-binding protein
Rv2199c	Rv1273c	0.934068	0.917778	20	integral membrane protein	drugs-transport transmembrane ATP-binding protein
Rv2200c	Rv1273c	0.934068	0.926641	0	transmembrane cytochrome C oxidase subunit II	drugs-transport transmembrane ATP-binding protein
Rv2204c	Rv1273c	0.934068	0.965057	20	hypothetical protein	drugs-transport transmembrane ATP-binding protein
Rv2206	Rv1273c	0.934068	0.957086	20	transmembrane protein	drugs-transport transmembrane ATP-binding protein
Rv2214c	Rv1273c	0.934068	0.951076	3	short chain dehydrogenase	drugs-transport transmembrane ATP-binding protein
Rv2223c	Rv1273c	0.934068	0.975084	0	exported protease	drugs-transport transmembrane ATP-binding protein
Rv2239c	Rv1273c	0.934068	0.927961	20	hypothetical protein	drugs-transport transmembrane ATP-binding protein
Rv2242	Rv1273c	0.934068	0.93494	0	hypothetical protein	drugs-transport transmembrane ATP-binding protein
Rv2243	Rv1273c	0.934068	0.906807	20	acyl-carrier-protein S-malonyltransferase	drugs-transport transmembrane ATP-binding protein
Rv2244	Rv1273c	0.934068	0.949963	20	acyl carrier protein	drugs-transport transmembrane ATP-binding protein
Rv2294	Rv1273c	0.934068	0.82754	7	aminotransferase	drugs-transport transmembrane ATP-binding protein
Rv2325c	Rv1273c	0.934068	0.963309	20	hypothetical protein	drugs-transport transmembrane ATP-binding protein
Rv2352c	Rv1273c	0.934068	0.915507	20	PPE family protein	drugs-transport transmembrane ATP-binding protein
Rv2361c	Rv1273c	0.934068	0.961	7	long (C50) chain Z-isoprenyl diphosphate synthase	drugs-transport transmembrane ATP-binding protein
Rv2372c	Rv1273c	0.934068	0.973747	20	hypothetical protein	drugs-transport transmembrane ATP-binding protein
Rv2376c	Rv1273c	0.934068	0.869449	20	low molecular weight antigen CFP4	drugs-transport transmembrane ATP-binding protein
Rv2460c	Rv1273c	0.934068	0.871503	18	ATP-dependent Clp protease proteolytic subunit 4	drugs-transport transmembrane ATP-binding protein
Rv2462c	Rv1273c	0.934068	0.987477	2	trigger factor	drugs-transport transmembrane ATP-binding protein
Rv2508c	Rv1273c	0.934068	0.957848	7	hypothetical protein	drugs-transport transmembrane ATP-binding protein
Rv2518c	Rv1273c	0.934068	0.964309	0	lipoprotein LppS	drugs-transport transmembrane ATP-binding protein
Rv2552c	Rv1273c	0.934068	0.976041	20	shikimate 5-dehydrogenase	drugs-transport transmembrane ATP-binding protein
Rv2553c	Rv1273c	0.934068	0.974964	4	hypothetical protein	drugs-transport transmembrane ATP-binding protein
Rv2567	Rv1273c	0.934068	0.866646	0	hypothetical protein	drugs-transport transmembrane ATP-binding protein
Rv2569c	Rv1273c	0.934068	0.95875	7	hypothetical protein	drugs-transport transmembrane ATP-binding protein
Rv2581c	Rv1273c	0.934068	0.962868	17	glyoxalase II	drugs-transport transmembrane ATP-binding protein
Rv2585c	Rv1273c	0.934068	0.97482	0	lipoprotein	drugs-transport transmembrane ATP-binding protein
Rv2609c	Rv1273c	0.934068	0.961578	10	hypothetical protein	drugs-transport transmembrane ATP-binding protein
Rv2671	Rv1273c	0.934068	0.966371	13	ribD	drugs-transport transmembrane ATP-binding protein
Rv2673	Rv1273c	0.934068	0.965489	0	aftC	drugs-transport transmembrane ATP-binding protein
Rv2676c	Rv1273c	0.934068	0.953863	5	hypothetical protein	drugs-transport transmembrane ATP-binding protein
Rv2711	Rv1273c	0.934068	0.947963	20	IRON-dependent repressor and activator IDER	drugs-transport transmembrane ATP-binding protein
Rv2747	Rv1273c	0.934068	0.940206	20	N-acetylglutamate synthase	drugs-transport transmembrane ATP-binding protein
Rv2753c	Rv1273c	0.934068	0.966841	12	dihydrodipicolinate synthase	drugs-transport transmembrane ATP-binding protein
Rv2768c	Rv1273c	0.934068	0.89124	20	PPE family protein	drugs-transport transmembrane ATP-binding protein
Rv2769c	Rv1273c	0.934068	0.873122	20	PE family protein	drugs-transport transmembrane ATP-binding protein
Rv2770c	Rv1273c	0.934068	0.935402	20	PPE family protein	drugs-transport transmembrane ATP-binding protein
Rv2846c	Rv1273c	0.934068	0.882076	1	integral membrane efflux protein EfpA	drugs-transport transmembrane ATP-binding protein
Rv2861c	Rv1273c	0.934068	0.958778	2	methionine aminopeptidase	drugs-transport transmembrane ATP-binding protein
Rv2881c	Rv1273c	0.934068	0.956744	13	cdsA	drugs-transport transmembrane ATP-binding protein
Rv2922c	Rv1273c	0.934068	0.858552	0	chromosome partition protein Smc	drugs-transport transmembrane ATP-binding protein
Rv2927c	Rv1273c	0.934068	0.906445	20	hypothetical protein	drugs-transport transmembrane ATP-binding protein
Rv2965c	Rv1273c	0.934068	0.924092	20	phosphopantetheine adenylyltransferase	drugs-transport transmembrane ATP-binding protein
Rv3006	Rv1273c	0.934068	0.965514	6	lipoprotein LppZ	drugs-transport transmembrane ATP-binding protein
Rv3012c	Rv1273c	0.934068	0.949094	20	gatC	drugs-transport transmembrane ATP-binding protein
Rv3015c	Rv1273c	0.934068	0.939798	13	hypothetical protein	drugs-transport transmembrane ATP-binding protein
Rv3025c	Rv1273c	0.934068	0.969687	0	cysteine desulfurase IscS	drugs-transport transmembrane ATP-binding protein
Rv3031	Rv1273c	0.934068	0.939659	0	hypothetical protein	drugs-transport transmembrane ATP-binding protein
Rv3035	Rv1273c	0.934068	0.949182	8	hypothetical protein	drugs-transport transmembrane ATP-binding protein
Rv3039c	Rv1273c	0.934068	0.98249	20	enoyl-CoA hydratase	drugs-transport transmembrane ATP-binding protein
Rv3042c	Rv1273c	0.934068	0.96324	1	phosphoserine phosphatase	drugs-transport transmembrane ATP-binding protein
Rv3044	Rv1273c	0.934068	0.971058	13	FEIII-dicitrate-binding periplasmic lipoprotein	drugs-transport transmembrane ATP-binding protein
Rv3101c	Rv1273c	0.934068	0.940501	1	putative cell division protein FTSX	drugs-transport transmembrane ATP-binding protein
Rv3125c	Rv1273c	0.934068	0.946703	15	PPE family protein	drugs-transport transmembrane ATP-binding protein
Rv3136	Rv1273c	0.934068	0.903336	13	PPE family protein	drugs-transport transmembrane ATP-binding protein
Rv3194c	Rv1273c	0.934068	0.974556	6	POSSIBLE CONSERVED SECRETED PROTEIN	drugs-transport transmembrane ATP-binding protein
Rv3208A	Rv1273c	0.934068	0.906399	20	hypothetical protein	drugs-transport transmembrane ATP-binding protein
Rv3212	Rv1273c	0.934068	0.951477	7	hypothetical protein	drugs-transport transmembrane ATP-binding protein
Rv3215	Rv1273c	0.934068	0.985112	13	isochorismate synthase	drugs-transport transmembrane ATP-binding protein
Rv3226c	Rv1273c	0.934068	0.982684	13	hypothetical protein	drugs-transport transmembrane ATP-binding protein
Rv3246c	Rv1273c	0.934068	0.706881	17	two component sensory transduction transcriptional regulator	drugs-transport transmembrane ATP-binding protein
Rv3256c	Rv1273c	0.934068	0.959833	20	hypothetical protein	drugs-transport transmembrane ATP-binding protein
Rv3262	Rv1273c	0.934068	0.940693	1	F420-0--gamma-glutamyl ligase	drugs-transport transmembrane ATP-binding protein
Rv3265c	Rv1273c	0.934068	0.953391	9	wbbL3	drugs-transport transmembrane ATP-binding protein
Rv3267	Rv1273c	0.934068	0.973342	0	hypothetical protein	drugs-transport transmembrane ATP-binding protein
Rv3289c	Rv1273c	0.934068	0.917282	20	transmembrane protein	drugs-transport transmembrane ATP-binding protein
Rv3317	Rv1273c	0.934068	0.893199	20	succinate dehydrogenase	drugs-transport transmembrane ATP-binding protein
Rv3319	Rv1273c	0.934068	0.855188	0	succinate dehydrogenase iron-sulfur subunit	drugs-transport transmembrane ATP-binding protein
Rv3330	Rv1273c	0.934068	0.975011	10	penicillin-binding protein DacB1	drugs-transport transmembrane ATP-binding protein
Rv3336c	Rv1273c	0.934068	0.975561	0	tryptophanyl-tRNA synthetase	drugs-transport transmembrane ATP-binding protein
Rv3338	Rv1273c	0.934068	0.986432	13	hypothetical protein	drugs-transport transmembrane ATP-binding protein
Rv3355c	Rv1273c	0.934068	0.976074	20	hypothetical protein	drugs-transport transmembrane ATP-binding protein
Rv3423c	Rv1273c	0.934068	0.928266	7	alanine racemase	drugs-transport transmembrane ATP-binding protein
Rv3464	Rv1273c	0.934068	0.958068	0	dTDP-glucose 4,6-dehydratase RMLB	drugs-transport transmembrane ATP-binding protein
Rv3478	Rv1273c	0.934068	0.950096	13	PE family protein	drugs-transport transmembrane ATP-binding protein
Rv3532	Rv1273c	0.934068	0.92004	14	PPE family protein	drugs-transport transmembrane ATP-binding protein
Rv3593	Rv1273c	0.934068	0.960057	0	lipoprotein LpqF	drugs-transport transmembrane ATP-binding protein
Rv3602c	Rv1273c	0.934068	0.966133	13	pantoate--beta-alanine ligase	drugs-transport transmembrane ATP-binding protein
Rv3605c	Rv1273c	0.934068	0.910157	20	PROBABLE CONSERVED SECRETED PROTEIN	drugs-transport transmembrane ATP-binding protein
Rv3607c	Rv1273c	0.934068	0.947101	20	dihydroneopterin aldolase FolB	drugs-transport transmembrane ATP-binding protein
Rv3621c	Rv1273c	0.934068	0.85913	16	PPE family protein	drugs-transport transmembrane ATP-binding protein
Rv3627c	Rv1273c	0.934068	0.91718	11	hypothetical protein	drugs-transport transmembrane ATP-binding protein
Rv3645	Rv1273c	0.934068	0.957258	0	transmembrane protein	drugs-transport transmembrane ATP-binding protein
Rv3671c	Rv1273c	0.934068	0.952366	7	membrane-associated serine protease	drugs-transport transmembrane ATP-binding protein
Rv3683	Rv1273c	0.934068	0.959503	0	hypothetical protein	drugs-transport transmembrane ATP-binding protein
Rv3707c	Rv1273c	0.934068	0.961136	4	hypothetical protein	drugs-transport transmembrane ATP-binding protein
Rv3709c	Rv1273c	0.934068	0.882554	0	aspartate kinase	drugs-transport transmembrane ATP-binding protein
Rv3719	Rv1273c	0.934068	0.930007	0	hypothetical protein	drugs-transport transmembrane ATP-binding protein
Rv3754	Rv1273c	0.934068	0.971994	11	prephenate dehydrogenase	drugs-transport transmembrane ATP-binding protein
Rv3794	Rv1273c	0.934068	0.859515	0	embA	drugs-transport transmembrane ATP-binding protein
Rv3809c	Rv1273c	0.934068	0.900683	0	UDP-galactopyranose mutase Glf	drugs-transport transmembrane ATP-binding protein
Rv3842c	Rv1273c	0.934068	0.92542	7	glycerophosphoryl diester phosphodiesterase	drugs-transport transmembrane ATP-binding protein
Rv3853	Rv1273c	0.934068	0.959609	20	ribonuclease activity regulator protein RraA	drugs-transport transmembrane ATP-binding protein
Rv0002	Rv1484	1	0.882239	9	DNA polymerase III subunit beta	enoyl-(acyl carrier protein) reductase
Rv0003	Rv1484	1	0.924126	3	recombination protein recF	enoyl-(acyl carrier protein) reductase
Rv0244c	Rv1484	1	0.93899	10	acyl-CoA dehydrogenase FADE5	enoyl-(acyl carrier protein) reductase
Rv0264c	Rv1484	1	0.883712	10	hypothetical protein	enoyl-(acyl carrier protein) reductase
Rv0410c	Rv1484	1	0.938917	10	serine/threonine-protein kinase PKNG	enoyl-(acyl carrier protein) reductase
Rv0511	Rv1484	1	0.938729	10	uroporphyrin-III C-methyltransferase HemD	enoyl-(acyl carrier protein) reductase
Rv0553	Rv1484	1	0.920755	10	menC	enoyl-(acyl carrier protein) reductase
Rv0555	Rv1484	1	0.968714	10	menD	enoyl-(acyl carrier protein) reductase
Rv0704	Rv1484	1	0.808829	10	50S ribosomal protein L2	enoyl-(acyl carrier protein) reductase
Rv0707	Rv1484	1	0.916869	3	30S ribosomal protein S3	enoyl-(acyl carrier protein) reductase
Rv0772	Rv1484	1	0.896313	10	phosphoribosylamine--glycine ligase	enoyl-(acyl carrier protein) reductase
Rv0903c	Rv1484	1	0.932074	10	two component response transcriptional regulatory protein	enoyl-(acyl carrier protein) reductase
Rv0955	Rv1484	1	0.922548	1	integral membrane protein	enoyl-(acyl carrier protein) reductase
Rv0994	Rv1484	1	0.928971	9	molybdopterin biosynthesis protein MoeA1	enoyl-(acyl carrier protein) reductase
Rv1177	Rv1484	1	0.913038	10	ferredoxin FdxC	enoyl-(acyl carrier protein) reductase
Rv1178	Rv1484	1	0.961337	5	N-succinyldiaminopimelate aminotransferase	enoyl-(acyl carrier protein) reductase
Rv1299	Rv1484	1	0.982184	10	peptide chain release factor 1	enoyl-(acyl carrier protein) reductase
Rv1391	Rv1484	1	0.963965	10	dfp	enoyl-(acyl carrier protein) reductase
Rv1402	Rv1484	1	0.967563	10	primosome assembly protein PriA	enoyl-(acyl carrier protein) reductase
Rv1421	Rv1484	1	0.921841	7	hypothetical protein	enoyl-(acyl carrier protein) reductase
Rv1423	Rv1484	1	0.935978	1	transcriptional regulatory protein WHIA	enoyl-(acyl carrier protein) reductase
Rv1451	Rv1484	1	0.875228	0	protoheme IX farnesyltransferase	enoyl-(acyl carrier protein) reductase
Rv1459c	Rv1484	1	0.929028	10	integral membrane protein	enoyl-(acyl carrier protein) reductase
Rv1480	Rv1484	1	0.95554	5	hypothetical protein	enoyl-(acyl carrier protein) reductase
Rv1492	Rv1484	1	0.903297	10	methylmalonyl-CoA mutase small subunit	enoyl-(acyl carrier protein) reductase
Rv1568	Rv1484	1	0.938823	10	bioA	enoyl-(acyl carrier protein) reductase
Rv1569	Rv1484	1	0.930955	1	8-amino-7-oxononanoate synthase	enoyl-(acyl carrier protein) reductase
Rv1595	Rv1484	1	0.959361	4	L-aspartate oxidase	enoyl-(acyl carrier protein) reductase
Rv1611	Rv1484	1	0.962864	8	indole-3-glycerol-phosphate synthase	enoyl-(acyl carrier protein) reductase
Rv1626	Rv1484	1	0.940398	10	two-component system transcriptional regulator	enoyl-(acyl carrier protein) reductase
Rv1649	Rv1484	1	0.944476	10	phenylalanyl-tRNA synthetase subunit alpha	enoyl-(acyl carrier protein) reductase
Rv1652	Rv1484	1	0.823371	8	N-acetyl-gamma-glutamyl-phosphate reductase	enoyl-(acyl carrier protein) reductase
Rv1653	Rv1484	1	0.957861	10	argJ	enoyl-(acyl carrier protein) reductase
Rv1713	Rv1484	1	0.938444	10	GTP-binding protein EngA	enoyl-(acyl carrier protein) reductase
Rv1950c	Rv1484	1	0.878493	20	hypothetical protein	enoyl-(acyl carrier protein) reductase
Rv2097c	Rv1484	1	0.907934	10	hypothetical protein	enoyl-(acyl carrier protein) reductase
Rv2125	Rv1484	1	0.864456	9	hypothetical protein	enoyl-(acyl carrier protein) reductase
Rv2139	Rv1484	1	0.88225	1	dihydroorotate dehydrogenase 2	enoyl-(acyl carrier protein) reductase
Rv2155c	Rv1484	1	0.923618	1	murD	enoyl-(acyl carrier protein) reductase
Rv2159c	Rv1484	1	0.877982	13	hypothetical protein	enoyl-(acyl carrier protein) reductase
Rv2225	Rv1484	1	0.923957	10	3-methyl-2-oxobutanoate hydroxymethyltransferase	enoyl-(acyl carrier protein) reductase
Rv2228c	Rv1484	1	0.908785	6	bifunctional RNase H/acid phosphatase	enoyl-(acyl carrier protein) reductase
Rv2470	Rv1484	1	0.946966	10	globin GlbO	enoyl-(acyl carrier protein) reductase
Rv2559c	Rv1484	1	0.936076	10	hypothetical protein	enoyl-(acyl carrier protein) reductase
Rv2586c	Rv1484	1	0.900024	10	preprotein translocase subunit SecF	enoyl-(acyl carrier protein) reductase
Rv2606c	Rv1484	1	0.93071	3	pyridoxal biosynthesis lyase PdxS	enoyl-(acyl carrier protein) reductase
Rv2703	Rv1484	1	0.953094	10	RNA polymerase sigma factor	enoyl-(acyl carrier protein) reductase
Rv2733c	Rv1484	1	0.881924	10	hypothetical protein	enoyl-(acyl carrier protein) reductase
Rv2772c	Rv1484	1	0.883901	13	transmembrane protein	enoyl-(acyl carrier protein) reductase
Rv2783c	Rv1484	1	0.939624	10	gpsI	enoyl-(acyl carrier protein) reductase
Rv2839c	Rv1484	1	0.961335	10	translation initiation factor IF-2	enoyl-(acyl carrier protein) reductase
Rv2841c	Rv1484	1	0.955325	10	transcription elongation factor NusA	enoyl-(acyl carrier protein) reductase
Rv2973c	Rv1484	1	0.937615	10	ATP-dependent DNA helicase RecG	enoyl-(acyl carrier protein) reductase
Rv3011c	Rv1484	1	0.973552	10	gatA	enoyl-(acyl carrier protein) reductase
Rv3139	Rv1484	1	0.886372	10	acyl-CoA dehydrogenase FADE24	enoyl-(acyl carrier protein) reductase
Rv3195	Rv1484	1	0.941508	10	hypothetical protein	enoyl-(acyl carrier protein) reductase
Rv3396c	Rv1484	1	0.91493	10	GMP synthase	enoyl-(acyl carrier protein) reductase
Rv3417c	Rv1484	1	0.942386	10	chaperonin GroEL	enoyl-(acyl carrier protein) reductase
Rv3419c	Rv1484	1	0.928073	0	gcp	enoyl-(acyl carrier protein) reductase
Rv3580c	Rv1484	1	0.970474	10	cysteinyl-tRNA synthetase	enoyl-(acyl carrier protein) reductase
Rv3625c	Rv1484	1	0.914751	3	cell cycle protein MESJ	enoyl-(acyl carrier protein) reductase
Rv3670	Rv1484	1	0.91477	5	epoxide hydrolase EphE	enoyl-(acyl carrier protein) reductase
Rv3679	Rv1484	1	0.900249	8	anion transporter ATPase	enoyl-(acyl carrier protein) reductase
Rv3682	Rv1484	1	0.920014	10	ponA2	enoyl-(acyl carrier protein) reductase
Rv3910	Rv1484	1	0.912122	10	transmembrane protein	enoyl-(acyl carrier protein) reductase
Rv3014c	Rv2245	0.992774	0.910363	0	NAD-dependent DNA ligase LigA	3-oxoacyl-(acyl carrier protein) synthase II
Rv0018c	Rv2509	0.992774	0.932854	16	serine/threonine phosphatase	short-chain type dehydrogenase/reductase
Rv0092	Rv2509	0.992774	0.917915	11	cation transporter P-type ATPase A	short-chain type dehydrogenase/reductase
Rv0102	Rv2509	0.992774	0.95618	11	integral membrane protein	short-chain type dehydrogenase/reductase
Rv0103c	Rv2509	0.992774	0.916596	12	cation-transporter P-type ATPase B	short-chain type dehydrogenase/reductase
Rv0227c	Rv2509	0.992774	0.96771	15	hypothetical protein	short-chain type dehydrogenase/reductase
Rv0243	Rv2509	0.992774	0.921935	20	acetyl-CoA acetyltransferase	short-chain type dehydrogenase/reductase
Rv0283	Rv2509	0.992774	0.950348	17	hypothetical protein	short-chain type dehydrogenase/reductase
Rv0480c	Rv2509	0.992774	0.965982	7	amidohydrolase	short-chain type dehydrogenase/reductase
Rv0486	Rv2509	0.992774	0.96321	18	mannosyltransferase	short-chain type dehydrogenase/reductase
Rv0505c	Rv2509	0.992774	0.951403	11	phosphoserine phosphatase	short-chain type dehydrogenase/reductase
Rv0512	Rv2509	0.992774	0.935087	11	delta-aminolevulinic acid dehydratase	short-chain type dehydrogenase/reductase
Rv0526	Rv2509	0.992774	0.957163	0	thioredoxin protein	short-chain type dehydrogenase/reductase
Rv0528	Rv2509	0.992774	0.95401	20	transmembrane protein	short-chain type dehydrogenase/reductase
Rv0542c	Rv2509	0.992774	0.970585	7	O-succinylbenzoic acid--CoA ligase	short-chain type dehydrogenase/reductase
Rv0571c	Rv2509	0.992774	0.94041	18	hypothetical protein	short-chain type dehydrogenase/reductase
Rv0576	Rv2509	0.992774	0.910436	18	ArsR family transcriptional regulator	short-chain type dehydrogenase/reductase
Rv0640	Rv2509	0.992774	0.912718	0	50S ribosomal protein L11	short-chain type dehydrogenase/reductase
Rv0724	Rv2509	0.992774	0.936834	20	protease IV SppA	short-chain type dehydrogenase/reductase
Rv0782	Rv2509	0.992774	0.918157	20	oligopeptidase B	short-chain type dehydrogenase/reductase
Rv0859	Rv2509	0.992774	0.983229	20	fadA	short-chain type dehydrogenase/reductase
Rv0883c	Rv2509	0.992774	0.94772	7	hypothetical protein	short-chain type dehydrogenase/reductase
Rv0884c	Rv2509	0.992774	0.953778	20	phosphoserine aminotransferase	short-chain type dehydrogenase/reductase
Rv0896	Rv2509	0.992774	0.964624	20	type II citrate synthase	short-chain type dehydrogenase/reductase
Rv0952	Rv2509	0.992774	0.957702	11	succinyl-CoA synthetase subunit alpha	short-chain type dehydrogenase/reductase
Rv0956	Rv2509	0.992774	0.964347	0	phosphoribosylglycinamide formyltransferase	short-chain type dehydrogenase/reductase
Rv0957	Rv2509	0.992774	0.943495	20	purH	short-chain type dehydrogenase/reductase
Rv0993	Rv2509	0.992774	0.982568	11	UTP--glucose-1-phosphate uridylyltransferase	short-chain type dehydrogenase/reductase
Rv1003	Rv2509	0.992774	0.959244	7	hypothetical protein	short-chain type dehydrogenase/reductase
Rv1007c	Rv2509	0.992774	0.983779	20	methionyl-tRNA synthetase	short-chain type dehydrogenase/reductase
Rv1070c	Rv2509	0.992774	0.982898	0	enoyl-CoA hydratase	short-chain type dehydrogenase/reductase
Rv1071c	Rv2509	0.992774	0.971137	13	enoyl-CoA hydratase	short-chain type dehydrogenase/reductase
Rv1202	Rv2509	0.992774	0.979198	20	succinyl-diaminopimelate desuccinylase	short-chain type dehydrogenase/reductase
Rv1249c	Rv2509	0.992774	0.869298	0	hypothetical protein	short-chain type dehydrogenase/reductase
Rv1293	Rv2509	0.992774	0.976706	20	diaminopimelate decarboxylase LysA	short-chain type dehydrogenase/reductase
Rv1294	Rv2509	0.992774	0.971388	20	homoserine dehydrogenase	short-chain type dehydrogenase/reductase
Rv1301	Rv2509	0.992774	0.952571	0	hypothetical protein	short-chain type dehydrogenase/reductase
Rv1339	Rv2509	0.992774	0.981833	9	hypothetical protein	short-chain type dehydrogenase/reductase
Rv1392	Rv2509	0.992774	0.979939	20	S-adenosylmethionine synthetase	short-chain type dehydrogenase/reductase
Rv1409	Rv2509	0.992774	0.978508	11	ribG	short-chain type dehydrogenase/reductase
Rv1437	Rv2509	0.992774	0.967759	20	phosphoglycerate kinase	short-chain type dehydrogenase/reductase
Rv1570	Rv2509	0.992774	0.967657	0	dithiobiotin synthetase	short-chain type dehydrogenase/reductase
Rv1689	Rv2509	0.992774	0.968379	20	tyrosyl-tRNA synthetase	short-chain type dehydrogenase/reductase
Rv1695	Rv2509	0.992774	0.954066	13	inorganic polyphosphate/ATP-NAD kinase	short-chain type dehydrogenase/reductase
Rv2153c	Rv2509	0.992774	0.964835	6	murG	short-chain type dehydrogenase/reductase
Rv2176	Rv2509	0.992774	0.979076	13	transmembrane serine/threonine-protein kinase	short-chain type dehydrogenase/reductase
Rv2190c	Rv2509	0.992774	0.937037	0	hypothetical protein	short-chain type dehydrogenase/reductase
Rv2195	Rv2509	0.992774	0.91742	20	Rieske iron-sulfur protein QcrA	short-chain type dehydrogenase/reductase
Rv2207	Rv2509	0.992774	0.974311	7	cobT	short-chain type dehydrogenase/reductase
Rv2326c	Rv2509	0.992774	0.963415	20	transmembrane ATP-binding protein ABC transporter	short-chain type dehydrogenase/reductase
Rv2362c	Rv2509	0.992774	0.942051	11	DNA repair protein RecO	short-chain type dehydrogenase/reductase
Rv2410c	Rv2509	0.992774	0.963102	20	hypothetical protein	short-chain type dehydrogenase/reductase
Rv2413c	Rv2509	0.992774	0.938697	0	hypothetical protein	short-chain type dehydrogenase/reductase
Rv2427c	Rv2509	0.992774	0.915134	19	gamma-glutamyl phosphate reductase	short-chain type dehydrogenase/reductase
Rv2445c	Rv2509	0.992774	0.944876	0	nucleoside diphosphate kinase	short-chain type dehydrogenase/reductase
Rv2461c	Rv2509	0.992774	0.922078	0	ATP-dependent Clp protease proteolytic subunit 6	short-chain type dehydrogenase/reductase
Rv2538c	Rv2509	0.992774	0.968491	20	3-dehydroquinate synthase	short-chain type dehydrogenase/reductase
Rv2587c	Rv2509	0.992774	0.956657	19	preprotein translocase subunit SecD	short-chain type dehydrogenase/reductase
Rv2592c	Rv2509	0.992774	0.917622	20	Holliday junction DNA helicase RuvB	short-chain type dehydrogenase/reductase
Rv2603c	Rv2509	0.992774	0.969043	11	hypothetical protein	short-chain type dehydrogenase/reductase
Rv2678c	Rv2509	0.992774	0.978662	11	uroporphyrinogen decarboxylase	short-chain type dehydrogenase/reductase
Rv2681	Rv2509	0.992774	0.973531	13	hypothetical protein	short-chain type dehydrogenase/reductase
Rv2682c	Rv2509	0.992774	0.97432	20	1-deoxy-D-xylulose-5-phosphate synthase	short-chain type dehydrogenase/reductase
Rv2698	Rv2509	0.992774	0.940387	13	alanine rich transmembrane protein	short-chain type dehydrogenase/reductase
Rv2894c	Rv2509	0.992774	0.990678	9	site-specific tyrosine recombinase XerC	short-chain type dehydrogenase/reductase
Rv2904c	Rv2509	0.992774	0.962812	0	50S ribosomal protein L19	short-chain type dehydrogenase/reductase
Rv2916c	Rv2509	0.992774	0.981674	20	signal recognition particle protein	short-chain type dehydrogenase/reductase
Rv2917	Rv2509	0.992774	0.968847	20	hypothetical protein	short-chain type dehydrogenase/reductase
Rv2933	Rv2509	0.992774	0.941324	20	ppsC	short-chain type dehydrogenase/reductase
Rv2942	Rv2509	0.992774	0.969233	17	transmembrane transport protein MmpL7	short-chain type dehydrogenase/reductase
Rv2948c	Rv2509	0.992774	0.938608	20	fadD22	short-chain type dehydrogenase/reductase
Rv2953	Rv2509	0.992774	0.95064	19	hypothetical protein	short-chain type dehydrogenase/reductase
Rv3045	Rv2509	0.992774	0.973944	20	NADP-dependent alcohol dehydrogenase ADHC	short-chain type dehydrogenase/reductase
Rv3137	Rv2509	0.992774	0.978441	7	monophosphatase	short-chain type dehydrogenase/reductase
Rv3140	Rv2509	0.992774	0.977437	20	acyl-CoA dehydrogenase FADE23	short-chain type dehydrogenase/reductase
Rv3245c	Rv2509	0.992774	0.981395	20	two component sensory transduction histidine kinase	short-chain type dehydrogenase/reductase
Rv3275c	Rv2509	0.992774	0.983493	0	purE	short-chain type dehydrogenase/reductase
Rv3285	Rv2509	0.992774	0.984009	20	accA3	short-chain type dehydrogenase/reductase
Rv3302c	Rv2509	0.992774	0.955733	20	glycerol-3-phosphate dehydrogenase	short-chain type dehydrogenase/reductase
Rv3311	Rv2509	0.992774	0.975157	20	hypothetical protein	short-chain type dehydrogenase/reductase
Rv3421c	Rv2509	0.992774	0.939974	0	hypothetical protein	short-chain type dehydrogenase/reductase
Rv3422c	Rv2509	0.992774	0.92708	0	hypothetical protein	short-chain type dehydrogenase/reductase
Rv3588c	Rv2509	0.992774	0.963702	0	carbonic anhydrase	short-chain type dehydrogenase/reductase
Rv3604c	Rv2509	0.992774	0.983545	7	transmembrane protein	short-chain type dehydrogenase/reductase
Rv3673c	Rv2509	0.992774	0.923362	0	membrane-anchored thioredoxin-like protein	short-chain type dehydrogenase/reductase
Rv3716c	Rv2509	0.992774	0.935022	9	hypothetical protein	short-chain type dehydrogenase/reductase
Rv3722c	Rv2509	0.992774	0.985499	20	hypothetical protein	short-chain type dehydrogenase/reductase
Rv3780	Rv2509	0.992774	0.965001	0	hypothetical protein	short-chain type dehydrogenase/reductase
Rv3792	Rv2509	0.992774	0.981618	20	aftA	short-chain type dehydrogenase/reductase
Rv3806c	Rv2509	0.992774	0.960927	13	ubiA	short-chain type dehydrogenase/reductase
Rv3835	Rv2509	0.992774	0.966057	10	PROBABLE CONSERVED MEMBRANE PROTEIN	short-chain type dehydrogenase/reductase
Rv3854c	Rv2509	0.992774	0.952759	20	monooxygenase ETHA	short-chain type dehydrogenase/reductase
Rv3913	Rv2509	0.992774	0.981155	13	thioredoxin reductase TRXB2	short-chain type dehydrogenase/reductase
Rv0033	Rv3280	0.934068	0.993355	20	acyl carrier protein AcpA	propionyl-CoA carboxylase beta chain
Rv0035	Rv3280	0.934068	0.990324	13	fatty-acid-CoA ligase	propionyl-CoA carboxylase beta chain
Rv0050	Rv3280	0.934068	0.992424	0	bifunctional penicillin-binding protein 1A/1B	propionyl-CoA carboxylase beta chain
Rv0184	Rv3280	0.934068	0.96985	13	hypothetical protein	propionyl-CoA carboxylase beta chain
Rv0303	Rv3280	0.934068	0.994125	13	dehydrogenase/reductase	propionyl-CoA carboxylase beta chain
Rv0323c	Rv3280	0.934068	0.977442	20	hypothetical protein	propionyl-CoA carboxylase beta chain
Rv0350	Rv3280	0.934068	0.999099	0	molecular chaperone DnaK	propionyl-CoA carboxylase beta chain
Rv0404	Rv3280	0.934068	0.988645	2	acyl-CoA synthetase	propionyl-CoA carboxylase beta chain
Rv0487	Rv3280	0.934068	0.976041	20	hypothetical protein	propionyl-CoA carboxylase beta chain
Rv0520	Rv3280	0.934068	0.995919	20	hypothetical protein	propionyl-CoA carboxylase beta chain
Rv0600c	Rv3280	0.934068	0.995919	20	two component sensor kinase	propionyl-CoA carboxylase beta chain
Rv0601c	Rv3280	0.934068	0.995919	20	two component sensor kinase	propionyl-CoA carboxylase beta chain
Rv0602c	Rv3280	0.934068	0.985962	13	two component DNA binding transcriptional regulatory protein	propionyl-CoA carboxylase beta chain
Rv0612	Rv3280	0.934068	0.995919	20	hypothetical protein	propionyl-CoA carboxylase beta chain
Rv0740	Rv3280	0.934068	0.995919	20	hypothetical protein	propionyl-CoA carboxylase beta chain
Rv0748	Rv3280	0.934068	0.995919	20	hypothetical protein	propionyl-CoA carboxylase beta chain
Rv0755A	Rv3280	0.934068	0.995919	20	transposase	propionyl-CoA carboxylase beta chain
Rv0777	Rv3280	0.934068	0.947552	0	adenylosuccinate lyase	propionyl-CoA carboxylase beta chain
Rv0808	Rv3280	0.934068	0.963967	0	amidophosphoribosyltransferase	propionyl-CoA carboxylase beta chain
Rv0934	Rv3280	0.934068	0.981798	13	periplasmic phosphate-binding lipoprotein PSTS	propionyl-CoA carboxylase beta chain
Rv0935	Rv3280	0.934068	0.980392	13	phosphate ABC transporter transmembrane protein	propionyl-CoA carboxylase beta chain
Rv0936	Rv3280	0.934068	0.994305	13	phosphate ABC transporter transmembrane protein	propionyl-CoA carboxylase beta chain
Rv1026	Rv3280	0.934068	0.959024	13	hypothetical protein	propionyl-CoA carboxylase beta chain
Rv1050	Rv3280	0.934068	0.990827	13	oxidoreductase	propionyl-CoA carboxylase beta chain
Rv1087A	Rv3280	0.934068	0.995919	20	hypothetical protein	propionyl-CoA carboxylase beta chain
Rv1104	Rv3280	0.934068	0.995919	13	hypothetical protein	propionyl-CoA carboxylase beta chain
Rv1136	Rv3280	0.934068	0.995919	20	enoyl-CoA hydratase	propionyl-CoA carboxylase beta chain
Rv1185c	Rv3280	0.934068	0.988454	0	acyl-CoA synthetase	propionyl-CoA carboxylase beta chain
Rv1312	Rv3280	0.934068	0.995919	20	hypothetical protein	propionyl-CoA carboxylase beta chain
Rv1461	Rv3280	0.934068	0.996052	0	hypothetical protein	propionyl-CoA carboxylase beta chain
Rv1467c	Rv3280	0.934068	0.980667	0	acyl-CoA dehydrogenase FADE15	propionyl-CoA carboxylase beta chain
Rv1473	Rv3280	0.934068	0.936841	0	macrolide ABC transporter ATP-binding protein	propionyl-CoA carboxylase beta chain
Rv1521	Rv3280	0.934068	0.993872	0	acyl-CoA synthetase	propionyl-CoA carboxylase beta chain
Rv1528c	Rv3280	0.934068	0.995919	20	polyketide synthase associated protein	propionyl-CoA carboxylase beta chain
Rv1534	Rv3280	0.934068	0.975938	20	transcriptional regulator	propionyl-CoA carboxylase beta chain
Rv1552	Rv3280	0.934068	0.998874	10	fumarate reductase flavoprotein subunit	propionyl-CoA carboxylase beta chain
Rv1553	Rv3280	0.934068	0.993366	13	fumarate reductase iron-sulfur subunit FrdB	propionyl-CoA carboxylase beta chain
Rv1565c	Rv3280	0.934068	0.99189	0	hypothetical protein	propionyl-CoA carboxylase beta chain
Rv1596	Rv3280	0.934068	0.975579	13	nicotinate-nucleotide pyrophosphorylase	propionyl-CoA carboxylase beta chain
Rv1657	Rv3280	0.934068	0.962703	20	arginine repressor	propionyl-CoA carboxylase beta chain
Rv1663	Rv3280	0.934068	0.995919	13	polyketide synthase pks17	propionyl-CoA carboxylase beta chain
Rv1707	Rv3280	0.934068	0.928421	13	transmembrane protein	propionyl-CoA carboxylase beta chain
Rv1736c	Rv3280	0.934068	0.995919	13	nitrate reductase NarX	propionyl-CoA carboxylase beta chain
Rv1819c	Rv3280	0.934068	0.971219	0	drugs-transport transmembrane ATP-binding protein	propionyl-CoA carboxylase beta chain
Rv1888A	Rv3280	0.934068	0.995919	20	hypothetical protein	propionyl-CoA carboxylase beta chain
Rv1889c	Rv3280	0.934068	0.995919	20	hypothetical protein	propionyl-CoA carboxylase beta chain
Rv1907c	Rv3280	0.934068	0.995919	20	hypothetical protein	propionyl-CoA carboxylase beta chain
Rv1925	Rv3280	0.934068	0.804924	0	fadD31	propionyl-CoA carboxylase beta chain
Rv1931c	Rv3280	0.934068	0.995919	20	transcriptional regulatory protein	propionyl-CoA carboxylase beta chain
Rv2007c	Rv3280	0.934068	0.900739	20	ferredoxin FDXA	propionyl-CoA carboxylase beta chain
Rv2051c	Rv3280	0.934068	0.985809	0	polyprenol-monophosphomannose synthase Ppm1	propionyl-CoA carboxylase beta chain
Rv2119	Rv3280	0.934068	0.961729	13	hypothetical protein	propionyl-CoA carboxylase beta chain
Rv2163c	Rv3280	0.934068	0.99728	0	penicillin-binding membrane protein pbpB	propionyl-CoA carboxylase beta chain
Rv2268c	Rv3280	0.934068	0.985693	13	cytochrome P450 128	propionyl-CoA carboxylase beta chain
Rv2276	Rv3280	0.934068	0.956246	13	cytochrome P450 121 CYP121	propionyl-CoA carboxylase beta chain
Rv2308	Rv3280	0.934068	0.98493	13	hypothetical protein	propionyl-CoA carboxylase beta chain
Rv2309c	Rv3280	0.934068	0.995919	20	hypothetical protein	propionyl-CoA carboxylase beta chain
Rv2331	Rv3280	0.934068	0.995919	20	hypothetical protein	propionyl-CoA carboxylase beta chain
Rv2343c	Rv3280	0.934068	0.999049	0	DNA primase	propionyl-CoA carboxylase beta chain
Rv2404c	Rv3280	0.934068	0.993758	0	GTP-binding protein LepA	propionyl-CoA carboxylase beta chain
Rv2415c	Rv3280	0.934068	0.995919	20	hypothetical protein	propionyl-CoA carboxylase beta chain
Rv2430c	Rv3280	0.934068	0.995919	20	PPE family protein	propionyl-CoA carboxylase beta chain
Rv2444c	Rv3280	0.934068	0.994782	0	ribonuclease E	propionyl-CoA carboxylase beta chain
Rv2572c	Rv3280	0.934068	0.999342	0	aspartyl-tRNA synthetase	propionyl-CoA carboxylase beta chain
Rv2593c	Rv3280	0.934068	0.961836	20	Holliday junction DNA helicase RuvA	propionyl-CoA carboxylase beta chain
Rv2742c	Rv3280	0.934068	0.945294	20	hypothetical protein	propionyl-CoA carboxylase beta chain
Rv2793c	Rv3280	0.934068	0.975484	13	tRNA pseudouridine synthase B	propionyl-CoA carboxylase beta chain
Rv2823c	Rv3280	0.934068	0.961915	13	hypothetical protein	propionyl-CoA carboxylase beta chain
Rv2902c	Rv3280	0.934068	0.953347	13	ribonuclease HII	propionyl-CoA carboxylase beta chain
Rv2930	Rv3280	0.934068	0.961828	0	acyl-CoA synthetase	propionyl-CoA carboxylase beta chain
Rv2941	Rv3280	0.934068	0.976896	0	acyl-CoA synthetase	propionyl-CoA carboxylase beta chain
Rv2950c	Rv3280	0.934068	0.96443	0	fadD26	propionyl-CoA carboxylase beta chain
Rv2987c	Rv3280	0.934068	0.951363	20	isopropylmalate isomerase small subunit	propionyl-CoA carboxylase beta chain
Rv3003c	Rv3280	0.934068	0.96155	0	acetolactate synthase 1 catalytic subunit	propionyl-CoA carboxylase beta chain
Rv3018c	Rv3280	0.934068	0.988113	14	PPE family protein	propionyl-CoA carboxylase beta chain
Rv3021c	Rv3280	0.934068	0.98188	20	PPE family protein	propionyl-CoA carboxylase beta chain
Rv3038c	Rv3280	0.934068	0.98088	0	hypothetical protein	propionyl-CoA carboxylase beta chain
Rv3041c	Rv3280	0.934068	0.989249	13	ABC transporter ATP-binding protein	propionyl-CoA carboxylase beta chain
Rv3083	Rv3280	0.934068	0.986945	0	monooxygenase	propionyl-CoA carboxylase beta chain
Rv3085	Rv3280	0.934068	0.978582	13	short-chain type dehydrogenase/reductase	propionyl-CoA carboxylase beta chain
Rv3100c	Rv3280	0.934068	0.971966	20	SsrA-binding protein	propionyl-CoA carboxylase beta chain
Rv3116	Rv3280	0.934068	0.983997	13	molybdenum cofactor biosynthesis protein MoeB2	propionyl-CoA carboxylase beta chain
Rv3175	Rv3280	0.934068	0.957364	13	amidase	propionyl-CoA carboxylase beta chain
Rv3192	Rv3280	0.934068	0.995919	\N	hypothetical protein	propionyl-CoA carboxylase beta chain
Rv3352c	Rv3280	0.934068	0.995919	20	oxidoreductase	propionyl-CoA carboxylase beta chain
Rv3360	Rv3280	0.934068	0.995919	20	hypothetical protein	propionyl-CoA carboxylase beta chain
Rv3373	Rv3280	0.934068	0.99842	20	enoyl-CoA hydratase	propionyl-CoA carboxylase beta chain
Rv3470c	Rv3280	0.934068	0.984746	13	acetolactate synthase large subunit	propionyl-CoA carboxylase beta chain
Rv3515c	Rv3280	0.934068	0.995919	20	fadD19	propionyl-CoA carboxylase beta chain
Rv3581c	Rv3280	0.934068	0.969836	20	2-C-methyl-D-erythritol 2,4-cyclodiphosphate	propionyl-CoA carboxylase beta chain
Rv3606c	Rv3280	0.934068	0.964349	20	folK	propionyl-CoA carboxylase beta chain
Rv3677c	Rv3280	0.934068	0.968017	13	hydrolase	propionyl-CoA carboxylase beta chain
Rv3708c	Rv3280	0.934068	0.980261	0	aspartate-semialdehyde dehydrogenase	propionyl-CoA carboxylase beta chain
Rv3742c	Rv3280	0.934068	0.995919	20	oxidoreductase	propionyl-CoA carboxylase beta chain
Rv3745c	Rv3280	0.934068	0.995919	20	hypothetical protein	propionyl-CoA carboxylase beta chain
Rv3820c	Rv3280	0.934068	0.946745	3	polyketide synthase associated protein PapA2	propionyl-CoA carboxylase beta chain
Rv3824c	Rv3280	0.934068	0.913335	2	polyketide synthase associated protein PapA1	propionyl-CoA carboxylase beta chain
Rv3826	Rv3280	0.934068	0.961021	0	acyl-CoA synthetase	propionyl-CoA carboxylase beta chain
Rv3840	Rv3280	0.934068	0.995919	20	transcriptional regulatory protein	propionyl-CoA carboxylase beta chain
Rv0018c	Rv3799c	0.992774	0.981262	4	serine/threonine phosphatase	propionyl-CoA carboxylase beta chain
Rv0092	Rv3799c	0.992774	0.924968	9	cation transporter P-type ATPase A	propionyl-CoA carboxylase beta chain
Rv0102	Rv3799c	0.992774	0.941928	9	integral membrane protein	propionyl-CoA carboxylase beta chain
Rv0103c	Rv3799c	0.992774	0.935689	8	cation-transporter P-type ATPase B	propionyl-CoA carboxylase beta chain
Rv0227c	Rv3799c	0.992774	0.981123	5	hypothetical protein	propionyl-CoA carboxylase beta chain
Rv0243	Rv3799c	0.992774	0.974923	0	acetyl-CoA acetyltransferase	propionyl-CoA carboxylase beta chain
Rv0283	Rv3799c	0.992774	0.985861	3	hypothetical protein	propionyl-CoA carboxylase beta chain
Rv0480c	Rv3799c	0.992774	0.976638	13	amidohydrolase	propionyl-CoA carboxylase beta chain
Rv0486	Rv3799c	0.992774	0.979336	2	mannosyltransferase	propionyl-CoA carboxylase beta chain
Rv0505c	Rv3799c	0.992774	0.985468	9	phosphoserine phosphatase	propionyl-CoA carboxylase beta chain
Rv0512	Rv3799c	0.992774	0.976379	9	delta-aminolevulinic acid dehydratase	propionyl-CoA carboxylase beta chain
Rv0526	Rv3799c	0.992774	0.993405	20	thioredoxin protein	propionyl-CoA carboxylase beta chain
Rv0528	Rv3799c	0.992774	0.9848	0	transmembrane protein	propionyl-CoA carboxylase beta chain
Rv0542c	Rv3799c	0.992774	0.985503	13	O-succinylbenzoic acid--CoA ligase	propionyl-CoA carboxylase beta chain
Rv0571c	Rv3799c	0.992774	0.92861	11	hypothetical protein	propionyl-CoA carboxylase beta chain
Rv0576	Rv3799c	0.992774	0.92374	13	ArsR family transcriptional regulator	propionyl-CoA carboxylase beta chain
Rv0640	Rv3799c	0.992774	0.972552	20	50S ribosomal protein L11	propionyl-CoA carboxylase beta chain
Rv0724	Rv3799c	0.992774	0.98118	0	protease IV SppA	propionyl-CoA carboxylase beta chain
Rv0782	Rv3799c	0.992774	0.986496	0	oligopeptidase B	propionyl-CoA carboxylase beta chain
Rv0859	Rv3799c	0.992774	0.95387	0	fadA	propionyl-CoA carboxylase beta chain
Rv0883c	Rv3799c	0.992774	0.975119	13	hypothetical protein	propionyl-CoA carboxylase beta chain
Rv0884c	Rv3799c	0.992774	0.977133	0	phosphoserine aminotransferase	propionyl-CoA carboxylase beta chain
Rv0896	Rv3799c	0.992774	0.965237	0	type II citrate synthase	propionyl-CoA carboxylase beta chain
Rv0952	Rv3799c	0.992774	0.958339	9	succinyl-CoA synthetase subunit alpha	propionyl-CoA carboxylase beta chain
Rv0956	Rv3799c	0.992774	0.975765	20	phosphoribosylglycinamide formyltransferase	propionyl-CoA carboxylase beta chain
Rv0957	Rv3799c	0.992774	0.965642	0	purH	propionyl-CoA carboxylase beta chain
Rv0993	Rv3799c	0.992774	0.967258	9	UTP--glucose-1-phosphate uridylyltransferase	propionyl-CoA carboxylase beta chain
Rv1003	Rv3799c	0.992774	0.979295	13	hypothetical protein	propionyl-CoA carboxylase beta chain
Rv1007c	Rv3799c	0.992774	0.964725	0	methionyl-tRNA synthetase	propionyl-CoA carboxylase beta chain
Rv1070c	Rv3799c	0.992774	0.953642	20	enoyl-CoA hydratase	propionyl-CoA carboxylase beta chain
Rv1071c	Rv3799c	0.992774	0.971446	7	enoyl-CoA hydratase	propionyl-CoA carboxylase beta chain
Rv1202	Rv3799c	0.992774	0.977534	0	succinyl-diaminopimelate desuccinylase	propionyl-CoA carboxylase beta chain
Rv1249c	Rv3799c	0.992774	0.931402	20	hypothetical protein	propionyl-CoA carboxylase beta chain
Rv1293	Rv3799c	0.992774	0.989894	0	diaminopimelate decarboxylase LysA	propionyl-CoA carboxylase beta chain
Rv1294	Rv3799c	0.992774	0.960112	0	homoserine dehydrogenase	propionyl-CoA carboxylase beta chain
Rv1301	Rv3799c	0.992774	0.966257	20	hypothetical protein	propionyl-CoA carboxylase beta chain
Rv1339	Rv3799c	0.992774	0.961829	11	hypothetical protein	propionyl-CoA carboxylase beta chain
Rv1392	Rv3799c	0.992774	0.956846	0	S-adenosylmethionine synthetase	propionyl-CoA carboxylase beta chain
Rv1409	Rv3799c	0.992774	0.978163	9	ribG	propionyl-CoA carboxylase beta chain
Rv1437	Rv3799c	0.992774	0.95199	0	phosphoglycerate kinase	propionyl-CoA carboxylase beta chain
Rv1570	Rv3799c	0.992774	0.981612	20	dithiobiotin synthetase	propionyl-CoA carboxylase beta chain
Rv1689	Rv3799c	0.992774	0.963509	0	tyrosyl-tRNA synthetase	propionyl-CoA carboxylase beta chain
Rv1695	Rv3799c	0.992774	0.976072	7	inorganic polyphosphate/ATP-NAD kinase	propionyl-CoA carboxylase beta chain
Rv2153c	Rv3799c	0.992774	0.911804	14	murG	propionyl-CoA carboxylase beta chain
Rv2176	Rv3799c	0.992774	0.983529	7	transmembrane serine/threonine-protein kinase	propionyl-CoA carboxylase beta chain
Rv2190c	Rv3799c	0.992774	0.961767	20	hypothetical protein	propionyl-CoA carboxylase beta chain
Rv2195	Rv3799c	0.992774	0.977035	0	Rieske iron-sulfur protein QcrA	propionyl-CoA carboxylase beta chain
Rv2207	Rv3799c	0.992774	0.969852	13	cobT	propionyl-CoA carboxylase beta chain
Rv2326c	Rv3799c	0.992774	0.993732	0	transmembrane ATP-binding protein ABC transporter	propionyl-CoA carboxylase beta chain
Rv2362c	Rv3799c	0.992774	0.988659	9	DNA repair protein RecO	propionyl-CoA carboxylase beta chain
Rv2410c	Rv3799c	0.992774	0.930758	0	hypothetical protein	propionyl-CoA carboxylase beta chain
Rv2413c	Rv3799c	0.992774	0.939449	20	hypothetical protein	propionyl-CoA carboxylase beta chain
Rv2427c	Rv3799c	0.992774	0.96927	1	gamma-glutamyl phosphate reductase	propionyl-CoA carboxylase beta chain
Rv2445c	Rv3799c	0.992774	0.976903	20	nucleoside diphosphate kinase	propionyl-CoA carboxylase beta chain
Rv2461c	Rv3799c	0.992774	0.972802	20	ATP-dependent Clp protease proteolytic subunit 7	propionyl-CoA carboxylase beta chain
Rv2509	Rv3799c	0.992774	0.952515	20	short-chain type dehydrogenase/reductase	propionyl-CoA carboxylase beta chain
Rv2538c	Rv3799c	0.992774	0.975922	0	3-dehydroquinate synthase	propionyl-CoA carboxylase beta chain
Rv2587c	Rv3799c	0.992774	0.956568	1	preprotein translocase subunit SecD	propionyl-CoA carboxylase beta chain
Rv2592c	Rv3799c	0.992774	0.861078	0	Holliday junction DNA helicase RuvB	propionyl-CoA carboxylase beta chain
Rv2603c	Rv3799c	0.992774	0.93085	9	hypothetical protein	propionyl-CoA carboxylase beta chain
Rv2678c	Rv3799c	0.992774	0.961772	9	uroporphyrinogen decarboxylase	propionyl-CoA carboxylase beta chain
Rv2681	Rv3799c	0.992774	0.981818	7	hypothetical protein	propionyl-CoA carboxylase beta chain
Rv2682c	Rv3799c	0.992774	0.968914	0	1-deoxy-D-xylulose-5-phosphate synthase	propionyl-CoA carboxylase beta chain
Rv2698	Rv3799c	0.992774	0.928497	20	alanine rich transmembrane protein	propionyl-CoA carboxylase beta chain
Rv2894c	Rv3799c	0.992774	0.967883	11	site-specific tyrosine recombinase XerC	propionyl-CoA carboxylase beta chain
Rv2904c	Rv3799c	0.992774	0.980126	20	50S ribosomal protein L19	propionyl-CoA carboxylase beta chain
Rv2916c	Rv3799c	0.992774	0.958604	0	signal recognition particle protein	propionyl-CoA carboxylase beta chain
Rv2917	Rv3799c	0.992774	0.962032	0	hypothetical protein	propionyl-CoA carboxylase beta chain
Rv2933	Rv3799c	0.992774	0.924173	0	ppsC	propionyl-CoA carboxylase beta chain
Rv2942	Rv3799c	0.992774	0.902666	9	transmembrane transport protein MmpL7	propionyl-CoA carboxylase beta chain
Rv2948c	Rv3799c	0.992774	0.934245	9	fadD23	propionyl-CoA carboxylase beta chain
Rv2953	Rv3799c	0.992774	0.965918	1	hypothetical protein	propionyl-CoA carboxylase beta chain
Rv3045	Rv3799c	0.992774	0.979245	0	NADP-dependent alcohol dehydrogenase ADHC	propionyl-CoA carboxylase beta chain
Rv3137	Rv3799c	0.992774	0.959841	13	monophosphatase	propionyl-CoA carboxylase beta chain
Rv3140	Rv3799c	0.992774	0.965623	0	acyl-CoA dehydrogenase FADE23	propionyl-CoA carboxylase beta chain
Rv3245c	Rv3799c	0.992774	0.980854	0	two component sensory transduction histidine kinase	propionyl-CoA carboxylase beta chain
Rv3275c	Rv3799c	0.992774	0.955709	20	purE	propionyl-CoA carboxylase beta chain
Rv3285	Rv3799c	0.992774	0.965933	0	accA4	propionyl-CoA carboxylase beta chain
Rv3302c	Rv3799c	0.992774	0.951921	0	glycerol-3-phosphate dehydrogenase	propionyl-CoA carboxylase beta chain
Rv3311	Rv3799c	0.992774	0.969474	0	hypothetical protein	propionyl-CoA carboxylase beta chain
Rv3421c	Rv3799c	0.992774	0.968864	20	hypothetical protein	propionyl-CoA carboxylase beta chain
Rv3422c	Rv3799c	0.992774	0.908949	20	hypothetical protein	propionyl-CoA carboxylase beta chain
Rv3588c	Rv3799c	0.992774	0.961265	20	carbonic anhydrase	propionyl-CoA carboxylase beta chain
Rv3604c	Rv3799c	0.992774	0.973811	13	transmembrane protein	propionyl-CoA carboxylase beta chain
Rv3673c	Rv3799c	0.992774	0.980346	20	membrane-anchored thioredoxin-like protein	propionyl-CoA carboxylase beta chain
Rv3716c	Rv3799c	0.992774	0.966568	20	hypothetical protein	propionyl-CoA carboxylase beta chain
Rv3722c	Rv3799c	0.992774	0.971905	0	hypothetical protein	propionyl-CoA carboxylase beta chain
Rv3780	Rv3799c	0.992774	0.942118	20	hypothetical protein	propionyl-CoA carboxylase beta chain
Rv3792	Rv3799c	0.992774	0.964924	0	aftA	propionyl-CoA carboxylase beta chain
Rv3806c	Rv3799c	0.992774	0.993238	7	ubiA	propionyl-CoA carboxylase beta chain
Rv3835	Rv3799c	0.992774	0.971574	10	PROBABLE CONSERVED MEMBRANE PROTEIN	propionyl-CoA carboxylase beta chain
Rv3854c	Rv3799c	0.992774	0.965814	0	monooxygenase ETHA	propionyl-CoA carboxylase beta chain
Rv3913	Rv3799c	0.992774	0.984843	7	thioredoxin reductase TRXB2	propionyl-CoA carboxylase beta chain
Rv0018c	Rv3801c	0.992774	0.938061	4	serine/threonine phosphatase	acyl-CoA synthetase
Rv0092	Rv3801c	0.992774	0.974816	9	cation transporter P-type ATPase A	acyl-CoA synthetase
Rv0102	Rv3801c	0.992774	0.990673	9	integral membrane protein	acyl-CoA synthetase
Rv0103c	Rv3801c	0.992774	0.97304	8	cation-transporter P-type ATPase B	acyl-CoA synthetase
Rv0227c	Rv3801c	0.992774	0.912694	5	hypothetical protein	acyl-CoA synthetase
Rv0243	Rv3801c	0.992774	0.929903	0	acetyl-CoA acetyltransferase	acyl-CoA synthetase
Rv0283	Rv3801c	0.992774	0.917574	3	hypothetical protein	acyl-CoA synthetase
Rv0480c	Rv3801c	0.992774	0.919148	13	amidohydrolase	acyl-CoA synthetase
Rv0486	Rv3801c	0.992774	0.91288	2	mannosyltransferase	acyl-CoA synthetase
Rv0505c	Rv3801c	0.992774	0.904658	9	phosphoserine phosphatase	acyl-CoA synthetase
Rv0512	Rv3801c	0.992774	0.925492	9	delta-aminolevulinic acid dehydratase	acyl-CoA synthetase
Rv0526	Rv3801c	0.992774	0.942135	20	thioredoxin protein	acyl-CoA synthetase
Rv0528	Rv3801c	0.992774	0.928378	0	transmembrane protein	acyl-CoA synthetase
Rv0542c	Rv3801c	0.992774	0.93307	13	O-succinylbenzoic acid--CoA ligase	acyl-CoA synthetase
Rv0571c	Rv3801c	0.992774	0.994959	11	hypothetical protein	acyl-CoA synthetase
Rv0576	Rv3801c	0.992774	0.965266	13	ArsR family transcriptional regulator	acyl-CoA synthetase
Rv0640	Rv3801c	0.992774	0.939948	20	50S ribosomal protein L11	acyl-CoA synthetase
Rv0724	Rv3801c	0.992774	0.926995	0	protease IV SppA	acyl-CoA synthetase
Rv0782	Rv3801c	0.992774	0.899802	0	oligopeptidase B	acyl-CoA synthetase
Rv0859	Rv3801c	0.992774	0.955146	0	fadA	acyl-CoA synthetase
Rv0883c	Rv3801c	0.992774	0.910436	13	hypothetical protein	acyl-CoA synthetase
Rv0884c	Rv3801c	0.992774	0.93592	0	phosphoserine aminotransferase	acyl-CoA synthetase
Rv0896	Rv3801c	0.992774	0.961785	0	type II citrate synthase	acyl-CoA synthetase
Rv0952	Rv3801c	0.992774	0.943339	9	succinyl-CoA synthetase subunit alpha	acyl-CoA synthetase
Rv0956	Rv3801c	0.992774	0.917873	20	phosphoribosylglycinamide formyltransferase	acyl-CoA synthetase
Rv0957	Rv3801c	0.992774	0.938398	0	purH	acyl-CoA synthetase
Rv0993	Rv3801c	0.992774	0.957882	9	UTP--glucose-1-phosphate uridylyltransferase	acyl-CoA synthetase
Rv1003	Rv3801c	0.992774	0.911227	13	hypothetical protein	acyl-CoA synthetase
Rv1007c	Rv3801c	0.992774	0.934088	0	methionyl-tRNA synthetase	acyl-CoA synthetase
Rv1070c	Rv3801c	0.992774	0.934084	20	enoyl-CoA hydratase	acyl-CoA synthetase
Rv1071c	Rv3801c	0.992774	0.921479	7	enoyl-CoA hydratase	acyl-CoA synthetase
Rv1202	Rv3801c	0.992774	0.965794	0	succinyl-diaminopimelate desuccinylase	acyl-CoA synthetase
Rv1249c	Rv3801c	0.992774	0.834873	20	hypothetical protein	acyl-CoA synthetase
Rv1293	Rv3801c	0.992774	0.947116	0	diaminopimelate decarboxylase LysA	acyl-CoA synthetase
Rv1294	Rv3801c	0.992774	0.948277	0	homoserine dehydrogenase	acyl-CoA synthetase
Rv1301	Rv3801c	0.992774	0.903376	20	hypothetical protein	acyl-CoA synthetase
Rv1339	Rv3801c	0.992774	0.924621	11	hypothetical protein	acyl-CoA synthetase
Rv1392	Rv3801c	0.992774	0.949918	0	S-adenosylmethionine synthetase	acyl-CoA synthetase
Rv1409	Rv3801c	0.992774	0.965244	9	ribG	acyl-CoA synthetase
Rv1437	Rv3801c	0.992774	0.921906	0	phosphoglycerate kinase	acyl-CoA synthetase
Rv1570	Rv3801c	0.992774	0.926412	20	dithiobiotin synthetase	acyl-CoA synthetase
Rv1689	Rv3801c	0.992774	0.916078	0	tyrosyl-tRNA synthetase	acyl-CoA synthetase
Rv1695	Rv3801c	0.992774	0.915919	7	inorganic polyphosphate/ATP-NAD kinase	acyl-CoA synthetase
Rv2153c	Rv3801c	0.992774	0.896828	14	murG	acyl-CoA synthetase
Rv2176	Rv3801c	0.992774	0.934705	7	transmembrane serine/threonine-protein kinase	acyl-CoA synthetase
Rv2190c	Rv3801c	0.992774	0.908503	20	hypothetical protein	acyl-CoA synthetase
Rv2195	Rv3801c	0.992774	0.921715	0	Rieske iron-sulfur protein QcrA	acyl-CoA synthetase
Rv2207	Rv3801c	0.992774	0.941013	13	cobT	acyl-CoA synthetase
Rv2326c	Rv3801c	0.992774	0.957276	0	transmembrane ATP-binding protein ABC transporter	acyl-CoA synthetase
Rv2362c	Rv3801c	0.992774	0.925148	9	DNA repair protein RecO	acyl-CoA synthetase
Rv2410c	Rv3801c	0.992774	0.922833	0	hypothetical protein	acyl-CoA synthetase
Rv2413c	Rv3801c	0.992774	0.896596	20	hypothetical protein	acyl-CoA synthetase
Rv2427c	Rv3801c	0.992774	0.89351	1	gamma-glutamyl phosphate reductase	acyl-CoA synthetase
Rv2445c	Rv3801c	0.992774	0.93304	20	nucleoside diphosphate kinase	acyl-CoA synthetase
Rv2461c	Rv3801c	0.992774	0.934924	20	ATP-dependent Clp protease proteolytic subunit 8	acyl-CoA synthetase
Rv2509	Rv3801c	0.992774	0.948855	20	short-chain type dehydrogenase/reductase	acyl-CoA synthetase
Rv2538c	Rv3801c	0.992774	0.930642	0	3-dehydroquinate synthase	acyl-CoA synthetase
Rv2587c	Rv3801c	0.992774	0.926832	1	preprotein translocase subunit SecD	acyl-CoA synthetase
Rv2592c	Rv3801c	0.992774	0.892889	0	Holliday junction DNA helicase RuvB	acyl-CoA synthetase
Rv2603c	Rv3801c	0.992774	0.940828	9	hypothetical protein	acyl-CoA synthetase
Rv2678c	Rv3801c	0.992774	0.944818	9	uroporphyrinogen decarboxylase	acyl-CoA synthetase
Rv2681	Rv3801c	0.992774	0.937998	7	hypothetical protein	acyl-CoA synthetase
Rv2682c	Rv3801c	0.992774	0.943839	0	1-deoxy-D-xylulose-5-phosphate synthase	acyl-CoA synthetase
Rv2698	Rv3801c	0.992774	0.99496	20	alanine rich transmembrane protein	acyl-CoA synthetase
Rv2894c	Rv3801c	0.992774	0.945706	11	site-specific tyrosine recombinase XerC	acyl-CoA synthetase
Rv2904c	Rv3801c	0.992774	0.954293	20	50S ribosomal protein L19	acyl-CoA synthetase
Rv2916c	Rv3801c	0.992774	0.962074	0	signal recognition particle protein	acyl-CoA synthetase
Rv2917	Rv3801c	0.992774	0.911877	0	hypothetical protein	acyl-CoA synthetase
Rv2933	Rv3801c	0.992774	0.993183	0	ppsC	acyl-CoA synthetase
Rv2942	Rv3801c	0.992774	0.931407	9	transmembrane transport protein MmpL7	acyl-CoA synthetase
Rv2948c	Rv3801c	0.992774	0.982643	9	fadD24	acyl-CoA synthetase
Rv2953	Rv3801c	0.992774	0.953585	1	hypothetical protein	acyl-CoA synthetase
Rv3045	Rv3801c	0.992774	0.961208	0	NADP-dependent alcohol dehydrogenase ADHC	acyl-CoA synthetase
Rv3137	Rv3801c	0.992774	0.915339	13	monophosphatase	acyl-CoA synthetase
Rv3140	Rv3801c	0.992774	0.932697	0	acyl-CoA dehydrogenase FADE23	acyl-CoA synthetase
Rv3245c	Rv3801c	0.992774	0.941105	0	two component sensory transduction histidine kinase	acyl-CoA synthetase
Rv3275c	Rv3801c	0.992774	0.932043	20	purE	acyl-CoA synthetase
Rv3285	Rv3801c	0.992774	0.950719	0	accA5	acyl-CoA synthetase
Rv3302c	Rv3801c	0.992774	0.939203	0	glycerol-3-phosphate dehydrogenase	acyl-CoA synthetase
Rv3311	Rv3801c	0.992774	0.919851	0	hypothetical protein	acyl-CoA synthetase
Rv3421c	Rv3801c	0.992774	0.898404	20	hypothetical protein	acyl-CoA synthetase
Rv3422c	Rv3801c	0.992774	0.876339	20	hypothetical protein	acyl-CoA synthetase
Rv3588c	Rv3801c	0.992774	0.922124	20	carbonic anhydrase	acyl-CoA synthetase
Rv3604c	Rv3801c	0.992774	0.955828	13	transmembrane protein	acyl-CoA synthetase
Rv3673c	Rv3801c	0.992774	0.885368	20	membrane-anchored thioredoxin-like protein	acyl-CoA synthetase
Rv3716c	Rv3801c	0.992774	0.965136	20	hypothetical protein	acyl-CoA synthetase
Rv3722c	Rv3801c	0.992774	0.925712	0	hypothetical protein	acyl-CoA synthetase
Rv3780	Rv3801c	0.992774	0.927611	20	hypothetical protein	acyl-CoA synthetase
Rv3792	Rv3801c	0.992774	0.933624	0	aftA	acyl-CoA synthetase
Rv3799c	Rv3801c	0.992774	0.948111	0	accD4	acyl-CoA synthetase
Rv3806c	Rv3801c	0.992774	0.933767	7	ubiA	acyl-CoA synthetase
Rv3835	Rv3801c	0.992774	0.949693	10	PROBABLE CONSERVED MEMBRANE PROTEIN	acyl-CoA synthetase
Rv3854c	Rv3801c	0.992774	0.964479	0	monooxygenase ETHA	acyl-CoA synthetase
Rv3913	Rv3801c	0.992774	0.963615	7	thioredoxin reductase TRXB2	acyl-CoA synthetase
Rv0018c	Rv3802c	0.992774	0.992743	6	serine/threonine phosphatase	hypothetical protein
Rv0092	Rv3802c	0.992774	0.935163	1	cation transporter P-type ATPase A	hypothetical protein
Rv0102	Rv3802c	0.992774	0.936584	1	integral membrane protein	hypothetical protein
Rv0103c	Rv3802c	0.992774	0.948931	2	cation-transporter P-type ATPase B	hypothetical protein
Rv0227c	Rv3802c	0.992774	0.980569	5	hypothetical protein	hypothetical protein
Rv0243	Rv3802c	0.992774	0.985787	10	acetyl-CoA acetyltransferase	hypothetical protein
Rv0283	Rv3802c	0.992774	0.977657	7	hypothetical protein	hypothetical protein
Rv0480c	Rv3802c	0.992774	0.968722	3	amidohydrolase	hypothetical protein
Rv0486	Rv3802c	0.992774	0.968368	8	mannosyltransferase	hypothetical protein
Rv0505c	Rv3802c	0.992774	0.980433	1	phosphoserine phosphatase	hypothetical protein
Rv0512	Rv3802c	0.992774	0.980388	1	delta-aminolevulinic acid dehydratase	hypothetical protein
Rv0526	Rv3802c	0.992774	0.989233	10	thioredoxin protein	hypothetical protein
Rv0528	Rv3802c	0.992774	0.982888	10	transmembrane protein	hypothetical protein
Rv0542c	Rv3802c	0.992774	0.98017	3	O-succinylbenzoic acid--CoA ligase	hypothetical protein
Rv0571c	Rv3802c	0.992774	0.926247	12	hypothetical protein	hypothetical protein
Rv0576	Rv3802c	0.992774	0.902618	12	ArsR family transcriptional regulator	hypothetical protein
Rv0640	Rv3802c	0.992774	0.957184	10	50S ribosomal protein L11	hypothetical protein
Rv0724	Rv3802c	0.992774	0.992004	10	protease IV SppA	hypothetical protein
Rv0782	Rv3802c	0.992774	0.975036	10	oligopeptidase B	hypothetical protein
Rv0859	Rv3802c	0.992774	0.962739	10	fadA	hypothetical protein
Rv0883c	Rv3802c	0.992774	0.985651	3	hypothetical protein	hypothetical protein
Rv0884c	Rv3802c	0.992774	0.986335	10	phosphoserine aminotransferase	hypothetical protein
Rv0896	Rv3802c	0.992774	0.95769	10	type II citrate synthase	hypothetical protein
Rv0952	Rv3802c	0.992774	0.95989	1	succinyl-CoA synthetase subunit alpha	hypothetical protein
Rv0956	Rv3802c	0.992774	0.965204	10	phosphoribosylglycinamide formyltransferase	hypothetical protein
Rv0957	Rv3802c	0.992774	0.979063	10	purH	hypothetical protein
Rv0993	Rv3802c	0.992774	0.977287	1	UTP--glucose-1-phosphate uridylyltransferase	hypothetical protein
Rv1003	Rv3802c	0.992774	0.96961	3	hypothetical protein	hypothetical protein
Rv1007c	Rv3802c	0.992774	0.96127	10	methionyl-tRNA synthetase	hypothetical protein
Rv1070c	Rv3802c	0.992774	0.965822	10	enoyl-CoA hydratase	hypothetical protein
Rv1071c	Rv3802c	0.992774	0.95305	3	enoyl-CoA hydratase	hypothetical protein
Rv1202	Rv3802c	0.992774	0.983103	10	succinyl-diaminopimelate desuccinylase	hypothetical protein
Rv1249c	Rv3802c	0.992774	0.920602	10	hypothetical protein	hypothetical protein
Rv1293	Rv3802c	0.992774	0.989984	10	diaminopimelate decarboxylase LysA	hypothetical protein
Rv1294	Rv3802c	0.992774	0.970954	10	homoserine dehydrogenase	hypothetical protein
Rv1301	Rv3802c	0.992774	0.977665	10	hypothetical protein	hypothetical protein
Rv1339	Rv3802c	0.992774	0.97195	1	hypothetical protein	hypothetical protein
Rv1392	Rv3802c	0.992774	0.965691	10	S-adenosylmethionine synthetase	hypothetical protein
Rv1409	Rv3802c	0.992774	0.974392	1	ribG	hypothetical protein
Rv1437	Rv3802c	0.992774	0.952781	10	phosphoglycerate kinase	hypothetical protein
Rv1570	Rv3802c	0.992774	0.98284	10	dithiobiotin synthetase	hypothetical protein
Rv1689	Rv3802c	0.992774	0.955384	10	tyrosyl-tRNA synthetase	hypothetical protein
Rv1695	Rv3802c	0.992774	0.970429	3	inorganic polyphosphate/ATP-NAD kinase	hypothetical protein
Rv2153c	Rv3802c	0.992774	0.917785	4	murG	hypothetical protein
Rv2176	Rv3802c	0.992774	0.980614	3	transmembrane serine/threonine-protein kinase	hypothetical protein
Rv2190c	Rv3802c	0.992774	0.975528	10	hypothetical protein	hypothetical protein
Rv2195	Rv3802c	0.992774	0.987499	10	Rieske iron-sulfur protein QcrA	hypothetical protein
Rv2207	Rv3802c	0.992774	0.9802	3	cobT	hypothetical protein
Rv2326c	Rv3802c	0.992774	0.988732	10	transmembrane ATP-binding protein ABC transporter	hypothetical protein
Rv2362c	Rv3802c	0.992774	0.976525	1	DNA repair protein RecO	hypothetical protein
Rv2410c	Rv3802c	0.992774	0.940755	10	hypothetical protein	hypothetical protein
Rv2413c	Rv3802c	0.992774	0.969466	10	hypothetical protein	hypothetical protein
Rv2427c	Rv3802c	0.992774	0.969047	9	gamma-glutamyl phosphate reductase	hypothetical protein
Rv2445c	Rv3802c	0.992774	0.980522	10	nucleoside diphosphate kinase	hypothetical protein
Rv2461c	Rv3802c	0.992774	0.989571	10	ATP-dependent Clp protease proteolytic subunit 9	hypothetical protein
Rv2509	Rv3802c	0.992774	0.953549	10	short-chain type dehydrogenase/reductase	hypothetical protein
Rv2538c	Rv3802c	0.992774	0.960951	10	3-dehydroquinate synthase	hypothetical protein
Rv2587c	Rv3802c	0.992774	0.965595	9	preprotein translocase subunit SecD	hypothetical protein
Rv2592c	Rv3802c	0.992774	0.887787	10	Holliday junction DNA helicase RuvB	hypothetical protein
Rv2603c	Rv3802c	0.992774	0.939725	1	hypothetical protein	hypothetical protein
Rv2678c	Rv3802c	0.992774	0.974271	1	uroporphyrinogen decarboxylase	hypothetical protein
Rv2681	Rv3802c	0.992774	0.99248	3	hypothetical protein	hypothetical protein
Rv2682c	Rv3802c	0.992774	0.97544	10	1-deoxy-D-xylulose-5-phosphate synthase	hypothetical protein
Rv2698	Rv3802c	0.992774	0.926203	20	alanine rich transmembrane protein	hypothetical protein
Rv2894c	Rv3802c	0.992774	0.976623	1	site-specific tyrosine recombinase XerC	hypothetical protein
Rv2904c	Rv3802c	0.992774	0.975057	10	50S ribosomal protein L19	hypothetical protein
Rv2916c	Rv3802c	0.992774	0.963768	10	signal recognition particle protein	hypothetical protein
Rv2917	Rv3802c	0.992774	0.964385	10	hypothetical protein	hypothetical protein
Rv2933	Rv3802c	0.992774	0.921755	10	ppsC	hypothetical protein
Rv2942	Rv3802c	0.992774	0.892273	7	transmembrane transport protein MmpL7	hypothetical protein
Rv2948c	Rv3802c	0.992774	0.931251	10	fadD25	hypothetical protein
Rv2953	Rv3802c	0.992774	0.981082	9	hypothetical protein	hypothetical protein
Rv3045	Rv3802c	0.992774	0.969811	10	NADP-dependent alcohol dehydrogenase ADHC	hypothetical protein
Rv3137	Rv3802c	0.992774	0.951639	3	monophosphatase	hypothetical protein
Rv3140	Rv3802c	0.992774	0.969631	10	acyl-CoA dehydrogenase FADE23	hypothetical protein
Rv3245c	Rv3802c	0.992774	0.989335	10	two component sensory transduction histidine kinase	hypothetical protein
Rv3275c	Rv3802c	0.992774	0.957172	10	purE	hypothetical protein
Rv3285	Rv3802c	0.992774	0.966966	10	accA6	hypothetical protein
Rv3302c	Rv3802c	0.992774	0.965051	10	glycerol-3-phosphate dehydrogenase	hypothetical protein
Rv3311	Rv3802c	0.992774	0.962125	10	hypothetical protein	hypothetical protein
Rv3421c	Rv3802c	0.992774	0.977225	10	hypothetical protein	hypothetical protein
Rv3422c	Rv3802c	0.992774	0.898211	10	hypothetical protein	hypothetical protein
Rv3588c	Rv3802c	0.992774	0.972917	10	carbonic anhydrase	hypothetical protein
Rv3604c	Rv3802c	0.992774	0.97949	3	transmembrane protein	hypothetical protein
Rv3673c	Rv3802c	0.992774	0.963638	10	membrane-anchored thioredoxin-like protein	hypothetical protein
Rv3716c	Rv3802c	0.992774	0.964676	19	hypothetical protein	hypothetical protein
Rv3722c	Rv3802c	0.992774	0.971387	10	hypothetical protein	hypothetical protein
Rv3780	Rv3802c	0.992774	0.929228	10	hypothetical protein	hypothetical protein
Rv3792	Rv3802c	0.992774	0.96425	10	aftA	hypothetical protein
Rv3799c	Rv3802c	0.992774	0.988764	10	accD4	hypothetical protein
Rv3801c	Rv3802c	0.992774	0.942602	10	acyl-CoA synthetase	hypothetical protein
Rv3806c	Rv3802c	0.992774	0.992807	3	ubiA	hypothetical protein
Rv3835	Rv3802c	0.992774	0.979527	0	PROBABLE CONSERVED MEMBRANE PROTEIN	hypothetical protein
Rv3854c	Rv3802c	0.992774	0.974224	10	monooxygenase ETHA	hypothetical protein
Rv3913	Rv3802c	0.992774	0.978646	3	thioredoxin reductase TRXB2	hypothetical protein
Rv0014c	Rv3804c	0.934068	0.975323	1	transmembrane serine/threonine-protein kinase B	secreted antigen 85-A FBPA
Rv0016c	Rv3804c	0.934068	0.983757	1	penicillin-binding protein PbpA	secreted antigen 85-A FBPA
Rv0017c	Rv3804c	0.934068	0.992088	1	cell division protein RodA	secreted antigen 85-A FBPA
Rv0040c	Rv3804c	0.934068	0.96776	16	secreted proline rich protein MTC28	secreted antigen 85-A FBPA
Rv0056	Rv3804c	0.934068	0.989241	19	50S ribosomal protein L9	secreted antigen 85-A FBPA
Rv0070c	Rv3804c	0.934068	0.930036	6	serine hydroxymethyltransferase	secreted antigen 85-A FBPA
Rv0075	Rv3804c	0.934068	0.916996	13	aminotransferase	secreted antigen 85-A FBPA
Rv0183	Rv3804c	0.934068	0.970741	11	lysophospholipase	secreted antigen 85-A FBPA
Rv0202c	Rv3804c	0.934068	0.908899	1	transmembrane transport protein MmpL11	secreted antigen 85-A FBPA
Rv0204c	Rv3804c	0.934068	0.97219	6	transmembrane protein	secreted antigen 85-A FBPA
Rv0226c	Rv3804c	0.934068	0.982257	6	transmembrane protein	secreted antigen 85-A FBPA
Rv0238	Rv3804c	0.934068	0.991077	19	TetR family transcriptional regulator	secreted antigen 85-A FBPA
Rv0280	Rv3804c	0.934068	0.936992	11	PPE family protein	secreted antigen 85-A FBPA
Rv0282	Rv3804c	0.934068	0.982544	1	hypothetical protein	secreted antigen 85-A FBPA
Rv0289	Rv3804c	0.934068	0.94354	12	hypothetical protein	secreted antigen 85-A FBPA
Rv0290	Rv3804c	0.934068	0.9303	9	transmembrane protein	secreted antigen 85-A FBPA
Rv0292	Rv3804c	0.934068	0.988287	13	transmembrane protein	secreted antigen 85-A FBPA
Rv0351	Rv3804c	0.934068	0.966228	19	GRPE protein (HSP-70 cofactor)	secreted antigen 85-A FBPA
Rv0383c	Rv3804c	0.934068	0.986918	12	hypothetical protein	secreted antigen 85-A FBPA
Rv0411c	Rv3804c	0.934068	0.978929	5	glutamine-binding lipoprotein	secreted antigen 85-A FBPA
Rv0436c	Rv3804c	0.934068	0.965119	9	pssA	secreted antigen 85-A FBPA
Rv0453	Rv3804c	0.934068	0.932927	12	PPE family protein	secreted antigen 85-A FBPA
Rv0469	Rv3804c	0.934068	0.800305	5	mycolic acid synthase	secreted antigen 85-A FBPA
Rv0470c	Rv3804c	0.934068	0.992745	0	mycolic acid synthase pcaA	secreted antigen 85-A FBPA
Rv0475	Rv3804c	0.934068	0.980847	19	iron-regulated heparin binding hemagglutinin	secreted antigen 85-A FBPA
Rv0478	Rv3804c	0.934068	0.907012	19	deoxyribose-phosphate aldolase	secreted antigen 85-A FBPA
Rv0490	Rv3804c	0.934068	0.979071	4	putative two component sensor histidine kinase	secreted antigen 85-A FBPA
Rv0495c	Rv3804c	0.934068	0.967801	1	hypothetical protein	secreted antigen 85-A FBPA
Rv0498	Rv3804c	0.934068	0.973804	1	hypothetical protein	secreted antigen 85-A FBPA
Rv0501	Rv3804c	0.934068	0.943594	1	UDP-glucose 4-epimerase	secreted antigen 85-A FBPA
Rv0502	Rv3804c	0.934068	0.978131	0	hypothetical protein	secreted antigen 85-A FBPA
Rv0503c	Rv3804c	0.934068	0.974175	6	cyclopropane-fatty-acyl-phospholipid synthase	secreted antigen 85-A FBPA
Rv0509	Rv3804c	0.934068	0.982757	5	glutamyl-tRNA reductase	secreted antigen 85-A FBPA
Rv0525	Rv3804c	0.934068	0.891194	19	hypothetical protein	secreted antigen 85-A FBPA
Rv0527	Rv3804c	0.934068	0.974453	19	cytochrome C-type biogenesis protein CcdA	secreted antigen 85-A FBPA
Rv0529	Rv3804c	0.934068	0.992199	6	cytochrome C-type biogenesis protein CcsA	secreted antigen 85-A FBPA
Rv0534c	Rv3804c	0.934068	0.93095	19	1,4-dihydroxy-2-naphthoate octaprenyltransferase	secreted antigen 85-A FBPA
Rv0546c	Rv3804c	0.934068	0.992083	19	hypothetical protein	secreted antigen 85-A FBPA
Rv0554	Rv3804c	0.934068	0.971501	10	peroxidase BpoC	secreted antigen 85-A FBPA
Rv0559c	Rv3804c	0.934068	0.939862	20	hypothetical protein	secreted antigen 85-A FBPA
Rv0639	Rv3804c	0.934068	0.963612	10	transcription antitermination protein NusG	secreted antigen 85-A FBPA
Rv0646c	Rv3804c	0.934068	0.971062	10	lipase/esterase LipG	secreted antigen 85-A FBPA
Rv0655	Rv3804c	0.934068	0.858627	1	ribonucleotide ABC transporter ATP-binding protein	secreted antigen 85-A FBPA
Rv0715	Rv3804c	0.934068	0.926375	19	50S ribosomal protein L24	secreted antigen 85-A FBPA
Rv0716	Rv3804c	0.934068	0.95667	19	50S ribosomal protein L5	secreted antigen 85-A FBPA
Rv0718	Rv3804c	0.934068	0.935312	19	30S ribosomal protein S8	secreted antigen 85-A FBPA
Rv0730	Rv3804c	0.934068	0.88072	12	hypothetical protein	secreted antigen 85-A FBPA
Rv0732	Rv3804c	0.934068	0.93626	1	preprotein translocase subunit SecY	secreted antigen 85-A FBPA
Rv0733	Rv3804c	0.934068	0.981133	19	adenylate kinase	secreted antigen 85-A FBPA
Rv0803	Rv3804c	0.934068	0.8819	1	phosphoribosylformylglycinamidine synthase II	secreted antigen 85-A FBPA
Rv0819	Rv3804c	0.934068	0.986667	12	hypothetical protein	secreted antigen 85-A FBPA
Rv0824c	Rv3804c	0.934068	0.967203	1	acyl-[acyl-carrier protein] desaturase	secreted antigen 85-A FBPA
Rv0876c	Rv3804c	0.934068	0.933878	1	transmembrane protein	secreted antigen 85-A FBPA
Rv0877	Rv3804c	0.934068	0.993469	10	hypothetical protein	secreted antigen 85-A FBPA
Rv0905	Rv3804c	0.934068	0.939623	12	enoyl-CoA hydratase	secreted antigen 85-A FBPA
Rv0915c	Rv3804c	0.934068	0.928436	13	PPE family protein	secreted antigen 85-A FBPA
Rv0946c	Rv3804c	0.934068	0.921453	1	glucose-6-phosphate isomerase	secreted antigen 85-A FBPA
Rv0982	Rv3804c	0.934068	0.962393	1	two component sensor kinase MprB	secreted antigen 85-A FBPA
Rv0992c	Rv3804c	0.934068	0.987433	20	hypothetical protein	secreted antigen 85-A FBPA
Rv0996	Rv3804c	0.934068	0.912491	10	transmembrane protein	secreted antigen 85-A FBPA
Rv0998	Rv3804c	0.934068	0.973625	10	hypothetical protein	secreted antigen 85-A FBPA
Rv1000c	Rv3804c	0.934068	0.968909	12	hypothetical protein	secreted antigen 85-A FBPA
Rv1002c	Rv3804c	0.934068	0.989259	1	hypothetical protein	secreted antigen 85-A FBPA
Rv1009	Rv3804c	0.934068	0.96425	3	resuscitation-promoting factor rpfB	secreted antigen 85-A FBPA
Rv1011	Rv3804c	0.934068	0.9412	10	4-diphosphocytidyl-2-C-methyl-D-erythritol kinase	secreted antigen 85-A FBPA
Rv1017c	Rv3804c	0.934068	0.92616	1	ribose-phosphate pyrophosphokinase	secreted antigen 85-A FBPA
Rv1039c	Rv3804c	0.934068	0.905219	20	PPE family protein	secreted antigen 85-A FBPA
Rv1072	Rv3804c	0.934068	0.897997	19	transmembrane protein	secreted antigen 85-A FBPA
Rv1081c	Rv3804c	0.934068	0.980922	20	hypothetical protein	secreted antigen 85-A FBPA
Rv1086	Rv3804c	0.934068	0.980987	6	short (C15) chain Z-isoprenyl diphosphate synthase	secreted antigen 85-A FBPA
Rv1093	Rv3804c	0.934068	0.89428	6	serine hydroxymethyltransferase	secreted antigen 85-A FBPA
Rv1108c	Rv3804c	0.934068	0.916501	1	exodeoxyribonuclease VII large subunit	secreted antigen 85-A FBPA
Rv1170	Rv3804c	0.934068	0.976719	12	N-Acetyl-1-D-myo-Inosityl-2-Amino-2-Deoxy-alpha-D-Glucopyranoside Deacetylase	secreted antigen 85-A FBPA
Rv1208	Rv3804c	0.934068	0.947386	7	putative glucosyl-3-phosphoglycerate synthase	secreted antigen 85-A FBPA
Rv1209	Rv3804c	0.934068	0.973366	20	hypothetical protein	secreted antigen 85-A FBPA
Rv1213	Rv3804c	0.934068	0.953604	1	glucose-1-phosphate adenylyltransferase	secreted antigen 85-A FBPA
Rv1254	Rv3804c	0.934068	0.991195	3	acyltransferase	secreted antigen 85-A FBPA
Rv1273c	Rv3804c	0.934068	0.964733	1	drugs-transport transmembrane ATP-binding protein	secreted antigen 85-A FBPA
Rv1277	Rv3804c	0.934068	0.959645	5	hypothetical protein	secreted antigen 85-A FBPA
Rv1278	Rv3804c	0.934068	0.975832	1	hypothetical protein	secreted antigen 85-A FBPA
Rv1300	Rv3804c	0.934068	0.980168	12	hypothetical protein	secreted antigen 85-A FBPA
Rv1302	Rv3804c	0.934068	0.931453	7	rfe	secreted antigen 85-A FBPA
Rv1307	Rv3804c	0.934068	0.97737	6	atpH	secreted antigen 85-A FBPA
Rv1311	Rv3804c	0.934068	0.984046	19	atpC	secreted antigen 85-A FBPA
Rv1324	Rv3804c	0.934068	0.988648	12	thioredoxin	secreted antigen 85-A FBPA
Rv1332	Rv3804c	0.934068	0.973974	19	transcriptional regulatory protein	secreted antigen 85-A FBPA
Rv1340	Rv3804c	0.934068	0.963883	11	ribonuclease PH	secreted antigen 85-A FBPA
Rv1361c	Rv3804c	0.934068	0.944117	13	PPE family protein	secreted antigen 85-A FBPA
Rv1364c	Rv3804c	0.934068	0.838072	9	hypothetical protein	secreted antigen 85-A FBPA
Rv1381	Rv3804c	0.934068	0.943508	1	dihydroorotase	secreted antigen 85-A FBPA
Rv1390	Rv3804c	0.934068	0.932113	19	DNA-directed RNA polymerase subunit omega	secreted antigen 85-A FBPA
Rv1410c	Rv3804c	0.934068	0.974979	3	aminoglycosides/tetracycline-transport integral membrane	secreted antigen 85-A FBPA
Rv1412	Rv3804c	0.934068	0.982885	19	riboflavin synthase subunit alpha	secreted antigen 85-A FBPA
Rv1415	Rv3804c	0.934068	0.956081	1	ribA5	secreted antigen 85-A FBPA
Rv1422	Rv3804c	0.934068	0.989899	6	hypothetical protein	secreted antigen 85-A FBPA
Rv1449c	Rv3804c	0.934068	0.887404	1	transketolase	secreted antigen 85-A FBPA
Rv1456c	Rv3804c	0.934068	0.945216	19	unidentified antibiotic-transport integral membrane	secreted antigen 85-A FBPA
Rv1460	Rv3804c	0.934068	0.96645	19	transcriptional regulatory protein	secreted antigen 85-A FBPA
Rv1466	Rv3804c	0.934068	0.915152	19	hypothetical protein	secreted antigen 85-A FBPA
Rv1477	Rv3804c	0.934068	0.988197	6	invasion protein	secreted antigen 85-A FBPA
Rv1479	Rv3804c	0.934068	0.975951	1	transcriptional regulatory protein MOXR1	secreted antigen 85-A FBPA
Rv1481	Rv3804c	0.934068	0.98617	0	hypothetical protein	secreted antigen 85-A FBPA
Rv1485	Rv3804c	0.934068	0.93799	6	ferrochelatase	secreted antigen 85-A FBPA
Rv1538c	Rv3804c	0.934068	0.982282	19	L-aparaginase ansA	secreted antigen 85-A FBPA
Rv1559	Rv3804c	0.934068	0.993614	1	threonine dehydratase	secreted antigen 85-A FBPA
Rv1636	Rv3804c	0.934068	0.985469	19	hypothetical protein	secreted antigen 85-A FBPA
Rv1637c	Rv3804c	0.934068	0.982167	12	hypothetical protein	secreted antigen 85-A FBPA
Rv1654	Rv3804c	0.934068	0.970491	10	acetylglutamate kinase	secreted antigen 85-A FBPA
Rv1658	Rv3804c	0.934068	0.965588	1	argininosuccinate synthase	secreted antigen 85-A FBPA
Rv1661	Rv3804c	0.934068	0.871595	1	polyketide synthase pks7	secreted antigen 85-A FBPA
Rv1683	Rv3804c	0.934068	0.894007	1	acyl-CoA synthetase	secreted antigen 85-A FBPA
Rv1697	Rv3804c	0.934068	0.950731	1	hypothetical protein	secreted antigen 85-A FBPA
Rv1698	Rv3804c	0.934068	0.994078	12	hypothetical protein	secreted antigen 85-A FBPA
Rv1705c	Rv3804c	0.934068	0.893972	13	PPE family protein	secreted antigen 85-A FBPA
Rv1706c	Rv3804c	0.934068	0.884553	13	PPE family protein	secreted antigen 85-A FBPA
Rv1710	Rv3804c	0.934068	0.976175	19	hypothetical protein	secreted antigen 85-A FBPA
Rv1780	Rv3804c	0.934068	0.933574	19	hypothetical protein	secreted antigen 85-A FBPA
Rv1782	Rv3804c	0.934068	0.921586	6	hypothetical protein	secreted antigen 85-A FBPA
Rv1784	Rv3804c	0.934068	0.863898	6	hypothetical protein	secreted antigen 85-A FBPA
Rv1789	Rv3804c	0.934068	0.910592	13	PPE family protein	secreted antigen 85-A FBPA
Rv1790	Rv3804c	0.934068	0.885154	13	PPE family protein	secreted antigen 85-A FBPA
Rv1795	Rv3804c	0.934068	0.839631	7	hypothetical protein	secreted antigen 85-A FBPA
Rv1796	Rv3804c	0.934068	0.916588	6	proline rich membrane-anchored mycosin MYCP5	secreted antigen 85-A FBPA
Rv1798	Rv3804c	0.934068	0.926361	6	hypothetical protein	secreted antigen 85-A FBPA
Rv1801	Rv3804c	0.934068	0.912506	20	PPE family protein	secreted antigen 85-A FBPA
Rv1802	Rv3804c	0.934068	0.895796	13	PPE family protein	secreted antigen 85-A FBPA
Rv1807	Rv3804c	0.934068	0.895112	20	PPE family protein	secreted antigen 85-A FBPA
Rv1808	Rv3804c	0.934068	0.860343	13	PPE family protein	secreted antigen 85-A FBPA
Rv1809	Rv3804c	0.934068	0.87683	16	PPE family protein	secreted antigen 85-A FBPA
Rv1820	Rv3804c	0.934068	0.899328	8	hypothetical protein	secreted antigen 85-A FBPA
Rv1822	Rv3804c	0.934068	0.953819	19	pgsA5	secreted antigen 85-A FBPA
Rv1836c	Rv3804c	0.934068	0.998012	0	hypothetical protein	secreted antigen 85-A FBPA
Rv1837c	Rv3804c	0.934068	0.88578	1	malate synthase G	secreted antigen 85-A FBPA
Rv1845c	Rv3804c	0.934068	0.940764	10	hypothetical protein	secreted antigen 85-A FBPA
Rv1856c	Rv3804c	0.934068	0.991857	19	short chain dehydrogenase	secreted antigen 85-A FBPA
Rv1872c	Rv3804c	0.934068	0.892942	6	L-lactate dehydrogenase (cytochrome) LldD2	secreted antigen 85-A FBPA
Rv2038c	Rv3804c	0.934068	0.931756	6	sugar-transport ATP-binding protein ABC transporter	secreted antigen 85-A FBPA
Rv2040c	Rv3804c	0.934068	0.859495	8	sugar-transport integral membrane protein ABC transporter	secreted antigen 85-A FBPA
Rv2048c	Rv3804c	0.934068	0.873819	1	polyketide synthase pks12	secreted antigen 85-A FBPA
Rv2093c	Rv3804c	0.934068	0.979296	6	Sec-independent protein translocase transmembrane	secreted antigen 85-A FBPA
Rv2095c	Rv3804c	0.934068	0.982293	12	hypothetical protein	secreted antigen 85-A FBPA
Rv2115c	Rv3804c	0.934068	0.951872	1	ATPase	secreted antigen 85-A FBPA
Rv2118c	Rv3804c	0.934068	0.928807	10	RNA methyltransferase	secreted antigen 85-A FBPA
Rv2122c	Rv3804c	0.934068	0.945108	19	phosphoribosyl-ATP pyrophosphatase	secreted antigen 85-A FBPA
Rv2131c	Rv3804c	0.934068	0.947884	12	monophosphatase CysQ	secreted antigen 85-A FBPA
Rv2138	Rv3804c	0.934068	0.987464	19	lipoprotein LppL	secreted antigen 85-A FBPA
Rv2174	Rv3804c	0.934068	0.985586	0	integral membrane protein	secreted antigen 85-A FBPA
Rv2183c	Rv3804c	0.934068	0.964396	20	hypothetical protein	secreted antigen 85-A FBPA
Rv2196	Rv3804c	0.934068	0.97723	1	ubiquinol-cytochrome C reductase QcrB	secreted antigen 85-A FBPA
Rv2197c	Rv3804c	0.934068	0.95059	20	transmembrane protein	secreted antigen 85-A FBPA
Rv2199c	Rv3804c	0.934068	0.955031	19	integral membrane protein	secreted antigen 85-A FBPA
Rv2200c	Rv3804c	0.934068	0.970148	1	transmembrane cytochrome C oxidase subunit II	secreted antigen 85-A FBPA
Rv2204c	Rv3804c	0.934068	0.948628	19	hypothetical protein	secreted antigen 85-A FBPA
Rv2206	Rv3804c	0.934068	0.93876	19	transmembrane protein	secreted antigen 85-A FBPA
Rv2214c	Rv3804c	0.934068	0.94405	2	short chain dehydrogenase	secreted antigen 85-A FBPA
Rv2223c	Rv3804c	0.934068	0.95834	1	exported protease	secreted antigen 85-A FBPA
Rv2239c	Rv3804c	0.934068	0.931728	19	hypothetical protein	secreted antigen 85-A FBPA
Rv2242	Rv3804c	0.934068	0.973663	1	hypothetical protein	secreted antigen 85-A FBPA
Rv2243	Rv3804c	0.934068	0.952748	19	acyl-carrier-protein S-malonyltransferase	secreted antigen 85-A FBPA
Rv2244	Rv3804c	0.934068	0.976924	19	acyl carrier protein	secreted antigen 85-A FBPA
Rv2294	Rv3804c	0.934068	0.85871	7	aminotransferase	secreted antigen 85-A FBPA
Rv2325c	Rv3804c	0.934068	0.994898	19	hypothetical protein	secreted antigen 85-A FBPA
Rv2352c	Rv3804c	0.934068	0.891979	20	PPE family protein	secreted antigen 85-A FBPA
Rv2361c	Rv3804c	0.934068	0.990443	6	long (C50) chain Z-isoprenyl diphosphate synthase	secreted antigen 85-A FBPA
Rv2372c	Rv3804c	0.934068	0.99452	19	hypothetical protein	secreted antigen 85-A FBPA
Rv2376c	Rv3804c	0.934068	0.866432	20	low molecular weight antigen CFP5	secreted antigen 85-A FBPA
Rv2460c	Rv3804c	0.934068	0.950268	17	ATP-dependent Clp protease proteolytic subunit 5	secreted antigen 85-A FBPA
Rv2462c	Rv3804c	0.934068	0.942998	1	trigger factor	secreted antigen 85-A FBPA
Rv2508c	Rv3804c	0.934068	0.994016	6	hypothetical protein	secreted antigen 85-A FBPA
Rv2518c	Rv3804c	0.934068	0.989251	1	lipoprotein LppS	secreted antigen 85-A FBPA
Rv2552c	Rv3804c	0.934068	0.915151	19	shikimate 5-dehydrogenase	secreted antigen 85-A FBPA
Rv2553c	Rv3804c	0.934068	0.996939	3	hypothetical protein	secreted antigen 85-A FBPA
Rv2567	Rv3804c	0.934068	0.895382	1	hypothetical protein	secreted antigen 85-A FBPA
Rv2569c	Rv3804c	0.934068	0.997436	6	hypothetical protein	secreted antigen 85-A FBPA
Rv2581c	Rv3804c	0.934068	0.970605	16	glyoxalase II	secreted antigen 85-A FBPA
Rv2585c	Rv3804c	0.934068	0.985938	1	lipoprotein	secreted antigen 85-A FBPA
Rv2609c	Rv3804c	0.934068	0.991756	9	hypothetical protein	secreted antigen 85-A FBPA
Rv2671	Rv3804c	0.934068	0.96997	12	ribD	secreted antigen 85-A FBPA
Rv2673	Rv3804c	0.934068	0.974859	1	aftC	secreted antigen 85-A FBPA
Rv2676c	Rv3804c	0.934068	0.985308	4	hypothetical protein	secreted antigen 85-A FBPA
Rv2711	Rv3804c	0.934068	0.978961	19	IRON-dependent repressor and activator IDER	secreted antigen 85-A FBPA
Rv2747	Rv3804c	0.934068	0.959882	19	N-acetylglutamate synthase	secreted antigen 85-A FBPA
Rv2753c	Rv3804c	0.934068	0.987484	11	dihydrodipicolinate synthase	secreted antigen 85-A FBPA
Rv2768c	Rv3804c	0.934068	0.88101	20	PPE family protein	secreted antigen 85-A FBPA
Rv2769c	Rv3804c	0.934068	0.881864	20	PE family protein	secreted antigen 85-A FBPA
Rv2770c	Rv3804c	0.934068	0.903862	20	PPE family protein	secreted antigen 85-A FBPA
Rv2846c	Rv3804c	0.934068	0.965321	0	integral membrane efflux protein EfpA	secreted antigen 85-A FBPA
Rv2861c	Rv3804c	0.934068	0.98111	1	methionine aminopeptidase	secreted antigen 85-A FBPA
Rv2881c	Rv3804c	0.934068	0.97265	12	cdsA	secreted antigen 85-A FBPA
Rv2922c	Rv3804c	0.934068	0.88861	1	chromosome partition protein Smc	secreted antigen 85-A FBPA
Rv2927c	Rv3804c	0.934068	0.973283	19	hypothetical protein	secreted antigen 85-A FBPA
Rv2965c	Rv3804c	0.934068	0.946053	19	phosphopantetheine adenylyltransferase	secreted antigen 85-A FBPA
Rv3006	Rv3804c	0.934068	0.945722	5	lipoprotein LppZ	secreted antigen 85-A FBPA
Rv3012c	Rv3804c	0.934068	0.95762	20	gatC	secreted antigen 85-A FBPA
Rv3015c	Rv3804c	0.934068	0.979509	12	hypothetical protein	secreted antigen 85-A FBPA
Rv3025c	Rv3804c	0.934068	0.98223	1	cysteine desulfurase IscS	secreted antigen 85-A FBPA
Rv3031	Rv3804c	0.934068	0.951319	1	hypothetical protein	secreted antigen 85-A FBPA
Rv3035	Rv3804c	0.934068	0.979213	7	hypothetical protein	secreted antigen 85-A FBPA
Rv3039c	Rv3804c	0.934068	0.959345	19	enoyl-CoA hydratase	secreted antigen 85-A FBPA
Rv3042c	Rv3804c	0.934068	0.98705	0	phosphoserine phosphatase	secreted antigen 85-A FBPA
Rv3044	Rv3804c	0.934068	0.991236	12	FEIII-dicitrate-binding periplasmic lipoprotein	secreted antigen 85-A FBPA
Rv3101c	Rv3804c	0.934068	0.991999	0	putative cell division protein FTSX	secreted antigen 85-A FBPA
Rv3125c	Rv3804c	0.934068	0.923165	15	PPE family protein	secreted antigen 85-A FBPA
Rv3136	Rv3804c	0.934068	0.876936	13	PPE family protein	secreted antigen 85-A FBPA
Rv3194c	Rv3804c	0.934068	0.980576	5	POSSIBLE CONSERVED SECRETED PROTEIN	secreted antigen 85-A FBPA
Rv3208A	Rv3804c	0.934068	0.942586	20	hypothetical protein	secreted antigen 85-A FBPA
Rv3212	Rv3804c	0.934068	0.99183	6	hypothetical protein	secreted antigen 85-A FBPA
Rv3215	Rv3804c	0.934068	0.983848	12	isochorismate synthase	secreted antigen 85-A FBPA
Rv3226c	Rv3804c	0.934068	0.986465	12	hypothetical protein	secreted antigen 85-A FBPA
Rv3246c	Rv3804c	0.934068	0.805581	16	two component sensory transduction transcriptional regulator	secreted antigen 85-A FBPA
Rv3256c	Rv3804c	0.934068	0.988208	19	hypothetical protein	secreted antigen 85-A FBPA
Rv3262	Rv3804c	0.934068	0.978876	0	F420-0--gamma-glutamyl ligase	secreted antigen 85-A FBPA
Rv3265c	Rv3804c	0.934068	0.992063	8	wbbL4	secreted antigen 85-A FBPA
Rv3267	Rv3804c	0.934068	0.996479	1	hypothetical protein	secreted antigen 85-A FBPA
Rv3289c	Rv3804c	0.934068	0.836303	20	transmembrane protein	secreted antigen 85-A FBPA
Rv3317	Rv3804c	0.934068	0.847049	19	succinate dehydrogenase	secreted antigen 85-A FBPA
Rv3319	Rv3804c	0.934068	0.89125	1	succinate dehydrogenase iron-sulfur subunit	secreted antigen 85-A FBPA
Rv3330	Rv3804c	0.934068	0.98402	9	penicillin-binding protein DacB1	secreted antigen 85-A FBPA
Rv3336c	Rv3804c	0.934068	0.984915	1	tryptophanyl-tRNA synthetase	secreted antigen 85-A FBPA
Rv3338	Rv3804c	0.934068	0.973939	12	hypothetical protein	secreted antigen 85-A FBPA
Rv3355c	Rv3804c	0.934068	0.940966	20	hypothetical protein	secreted antigen 85-A FBPA
Rv3423c	Rv3804c	0.934068	0.983405	6	alanine racemase	secreted antigen 85-A FBPA
Rv3464	Rv3804c	0.934068	0.969864	1	dTDP-glucose 4,6-dehydratase RMLB	secreted antigen 85-A FBPA
Rv3478	Rv3804c	0.934068	0.945003	13	PE family protein	secreted antigen 85-A FBPA
Rv3532	Rv3804c	0.934068	0.917892	14	PPE family protein	secreted antigen 85-A FBPA
Rv3593	Rv3804c	0.934068	0.971871	1	lipoprotein LpqF	secreted antigen 85-A FBPA
Rv3602c	Rv3804c	0.934068	0.962495	12	pantoate--beta-alanine ligase	secreted antigen 85-A FBPA
Rv3605c	Rv3804c	0.934068	0.964042	20	PROBABLE CONSERVED SECRETED PROTEIN	secreted antigen 85-A FBPA
Rv3607c	Rv3804c	0.934068	0.92044	20	dihydroneopterin aldolase FolB	secreted antigen 85-A FBPA
Rv3621c	Rv3804c	0.934068	0.830778	16	PPE family protein	secreted antigen 85-A FBPA
Rv3627c	Rv3804c	0.934068	0.938553	10	hypothetical protein	secreted antigen 85-A FBPA
Rv3645	Rv3804c	0.934068	0.988875	1	transmembrane protein	secreted antigen 85-A FBPA
Rv3671c	Rv3804c	0.934068	0.958571	6	membrane-associated serine protease	secreted antigen 85-A FBPA
Rv3683	Rv3804c	0.934068	0.986173	1	hypothetical protein	secreted antigen 85-A FBPA
Rv3707c	Rv3804c	0.934068	0.991021	3	hypothetical protein	secreted antigen 85-A FBPA
Rv3709c	Rv3804c	0.934068	0.935037	1	aspartate kinase	secreted antigen 85-A FBPA
Rv3719	Rv3804c	0.934068	0.977127	1	hypothetical protein	secreted antigen 85-A FBPA
Rv3754	Rv3804c	0.934068	0.995744	10	prephenate dehydrogenase	secreted antigen 85-A FBPA
Rv3794	Rv3804c	0.934068	0.886294	1	embA	secreted antigen 85-A FBPA
Rv3809c	Rv3804c	0.934068	0.907234	1	UDP-galactopyranose mutase Glf	secreted antigen 85-A FBPA
Rv3842c	Rv3804c	0.934068	0.98821	6	glycerophosphoryl diester phosphodiesterase	secreted antigen 85-A FBPA
Rv3853	Rv3804c	0.934068	0.98052	19	ribonuclease activity regulator protein RraA	secreted antigen 85-A FBPA
