# Supplementary material for: Comparative Genomics of Cell Envelope Components in Mycobacteria
Source: PLoS One. 2011 May 6;6(5):e19280. doi: 10.1371/journal.pone.0019280 (PMC3089613; doi:10.1371/journal.pone.0019280)
Supplement: Table S2 — Complete list of predicted functionally linked genes involved in Arabinogalactan biosynthesis. (XLS) [file pone.0019280.s002.xls]

## Sheet: Sheet1
Predicted functional linkage	Gene involved in Arabinogalacton/Peptidoglycan Biosynthesis	Mutual information	Pearson Correlation coefficient	Hamming distance	Function of FL gene	Function of gene involved in AG biosynthesis
Rv0014c	Rv1086	0.934068	0.961386	7	transmembrane serine/threonine-protein kinase	SHORT (C15) CHAIN Z-ISOPRENYL DIPHOSPHATE SYNTHASE
Rv0016c	Rv1086	0.934068	0.981025	7	penicillin-binding protein PbpA	SHORT (C15) CHAIN Z-ISOPRENYL DIPHOSPHATE SYNTHASE
Rv0017c	Rv1086	0.934068	0.976023	7	cell division protein RodA	SHORT (C15) CHAIN Z-ISOPRENYL DIPHOSPHATE SYNTHASE
Rv0040c	Rv1086	0.934068	0.942347	10	secreted proline rich protein MTC28	SHORT (C15) CHAIN Z-ISOPRENYL DIPHOSPHATE SYNTHASE
Rv0056	Rv1086	0.934068	0.978089	13	50S ribosomal protein L9	SHORT (C15) CHAIN Z-ISOPRENYL DIPHOSPHATE SYNTHASE
Rv0070c	Rv1086	0.934068	0.940991	0	serine hydroxymethyltransferase	SHORT (C15) CHAIN Z-ISOPRENYL DIPHOSPHATE SYNTHASE
Rv0075	Rv1086	0.934068	0.960057	13	aminotransferase	SHORT (C15) CHAIN Z-ISOPRENYL DIPHOSPHATE SYNTHASE
Rv0183	Rv1086	0.934068	0.965588	5	lysophospholipase	SHORT (C15) CHAIN Z-ISOPRENYL DIPHOSPHATE SYNTHASE
Rv0202c	Rv1086	0.934068	0.93378	7	transmembrane transport protein MmpL11	SHORT (C15) CHAIN Z-ISOPRENYL DIPHOSPHATE SYNTHASE
Rv0204c	Rv1086	0.934068	0.965561	0	transmembrane protein	SHORT (C15) CHAIN Z-ISOPRENYL DIPHOSPHATE SYNTHASE
Rv0226c	Rv1086	0.934068	0.979274	0	transmembrane protein	SHORT (C15) CHAIN Z-ISOPRENYL DIPHOSPHATE SYNTHASE
Rv0238	Rv1086	0.934068	0.976043	13	TetR family transcriptional regulator	SHORT (C15) CHAIN Z-ISOPRENYL DIPHOSPHATE SYNTHASE
Rv0280	Rv1086	0.934068	0.941801	5	PPE family protein	SHORT (C15) CHAIN Z-ISOPRENYL DIPHOSPHATE SYNTHASE
Rv0282	Rv1086	0.934068	0.98682	7	hypothetical protein	SHORT (C15) CHAIN Z-ISOPRENYL DIPHOSPHATE SYNTHASE
Rv0289	Rv1086	0.934068	0.961742	6	hypothetical protein	SHORT (C15) CHAIN Z-ISOPRENYL DIPHOSPHATE SYNTHASE
Rv0290	Rv1086	0.934068	0.964482	3	transmembrane protein	SHORT (C15) CHAIN Z-ISOPRENYL DIPHOSPHATE SYNTHASE
Rv0292	Rv1086	0.934068	0.968454	7	transmembrane protein	SHORT (C15) CHAIN Z-ISOPRENYL DIPHOSPHATE SYNTHASE
Rv0351	Rv1086	0.934068	0.968591	13	GRPE protein (HSP-70 cofactor)	SHORT (C15) CHAIN Z-ISOPRENYL DIPHOSPHATE SYNTHASE
Rv0383c	Rv1086	0.934068	0.984766	6	hypothetical protein	SHORT (C15) CHAIN Z-ISOPRENYL DIPHOSPHATE SYNTHASE
Rv0411c	Rv1086	0.934068	0.981356	1	glutamine-binding lipoprotein	SHORT (C15) CHAIN Z-ISOPRENYL DIPHOSPHATE SYNTHASE
Rv0436c	Rv1086	0.934068	0.968573	3	CDP-diacylglycerol--serine O-phosphatidyltransferase	SHORT (C15) CHAIN Z-ISOPRENYL DIPHOSPHATE SYNTHASE
Rv0453	Rv1086	0.934068	0.932118	6	PPE family protein	SHORT (C15) CHAIN Z-ISOPRENYL DIPHOSPHATE SYNTHASE
Rv0469	Rv1086	0.934068	0.861777	3	mycolic acid synthase	SHORT (C15) CHAIN Z-ISOPRENYL DIPHOSPHATE SYNTHASE
Rv0470c	Rv1086	0.934068	0.974589	6	mycolic acid synthase pcaA	SHORT (C15) CHAIN Z-ISOPRENYL DIPHOSPHATE SYNTHASE
Rv0475	Rv1086	0.934068	0.961487	13	iron-regulated heparin binding hemagglutinin	SHORT (C15) CHAIN Z-ISOPRENYL DIPHOSPHATE SYNTHASE
Rv0478	Rv1086	0.934068	0.942793	13	deoxyribose-phosphate aldolase	SHORT (C15) CHAIN Z-ISOPRENYL DIPHOSPHATE SYNTHASE
Rv0490	Rv1086	0.934068	0.987135	2	putative two component sensor histidine kinas	SHORT (C15) CHAIN Z-ISOPRENYL DIPHOSPHATE SYNTHASE
Rv0495c	Rv1086	0.934068	0.96645	7	hypothetical protein	SHORT (C15) CHAIN Z-ISOPRENYL DIPHOSPHATE SYNTHASE
Rv0498	Rv1086	0.934068	0.940458	5	hypothetical protein	SHORT (C15) CHAIN Z-ISOPRENYL DIPHOSPHATE SYNTHASE
Rv0501	Rv1086	0.934068	0.932725	7	UDP-glucose 4-epimerase	SHORT (C15) CHAIN Z-ISOPRENYL DIPHOSPHATE SYNTHASE
Rv0502	Rv1086	0.934068	0.981483	6	hypothetical protein	SHORT (C15) CHAIN Z-ISOPRENYL DIPHOSPHATE SYNTHASE
Rv0503c	Rv1086	0.934068	0.975686	0	cyclopropane-fatty-acyl-phospholipid synthase	SHORT (C15) CHAIN Z-ISOPRENYL DIPHOSPHATE SYNTHASE
Rv0509	Rv1086	0.934068	0.980981	1	glutamyl-tRNA reductase	SHORT (C15) CHAIN Z-ISOPRENYL DIPHOSPHATE SYNTHASE
Rv0525	Rv1086	0.934068	0.915947	13	hypothetical protein	SHORT (C15) CHAIN Z-ISOPRENYL DIPHOSPHATE SYNTHASE
Rv0527	Rv1086	0.934068	0.973763	13	cytochrome C-type biogenesis protein CcdA	SHORT (C15) CHAIN Z-ISOPRENYL DIPHOSPHATE SYNTHASE
Rv0529	Rv1086	0.934068	0.96438	0	cytochrome C-type biogenesis protein CcsA	SHORT (C15) CHAIN Z-ISOPRENYL DIPHOSPHATE SYNTHASE
Rv0534c	Rv1086	0.934068	0.898902	13	1,4-dihydroxy-2-naphthoate octaprenyltransferase	SHORT (C15) CHAIN Z-ISOPRENYL DIPHOSPHATE SYNTHASE
Rv0546c	Rv1086	0.934068	0.982999	13	hypothetical protein	SHORT (C15) CHAIN Z-ISOPRENYL DIPHOSPHATE SYNTHASE
Rv0554	Rv1086	0.934068	0.928635	4	peroxidase BpoC	SHORT (C15) CHAIN Z-ISOPRENYL DIPHOSPHATE SYNTHASE
Rv0559c	Rv1086	0.934068	0.936944	20	hypothetical protein	SHORT (C15) CHAIN Z-ISOPRENYL DIPHOSPHATE SYNTHASE
Rv0639	Rv1086	0.934068	0.988286	4	transcription antitermination protein NusG	SHORT (C15) CHAIN Z-ISOPRENYL DIPHOSPHATE SYNTHASE
Rv0646c	Rv1086	0.934068	0.941064	4	lipase/esterase LipG	SHORT (C15) CHAIN Z-ISOPRENYL DIPHOSPHATE SYNTHASE
Rv0655	Rv1086	0.934068	0.867566	7	ribonucleotide ABC transporter ATP-binding protein	SHORT (C15) CHAIN Z-ISOPRENYL DIPHOSPHATE SYNTHASE
Rv0715	Rv1086	0.934068	0.906651	13	50S ribosomal protein L24	SHORT (C15) CHAIN Z-ISOPRENYL DIPHOSPHATE SYNTHASE
Rv0716	Rv1086	0.934068	0.967549	13	50S ribosomal protein L5	SHORT (C15) CHAIN Z-ISOPRENYL DIPHOSPHATE SYNTHASE
Rv0718	Rv1086	0.934068	0.937972	13	30S ribosomal protein S8	SHORT (C15) CHAIN Z-ISOPRENYL DIPHOSPHATE SYNTHASE
Rv0730	Rv1086	0.934068	0.904836	6	hypothetical protein	SHORT (C15) CHAIN Z-ISOPRENYL DIPHOSPHATE SYNTHASE
Rv0732	Rv1086	0.934068	0.947562	7	preprotein translocase subunit SecY	SHORT (C15) CHAIN Z-ISOPRENYL DIPHOSPHATE SYNTHASE
Rv0733	Rv1086	0.934068	0.985218	13	adenylate kinase	SHORT (C15) CHAIN Z-ISOPRENYL DIPHOSPHATE SYNTHASE
Rv0803	Rv1086	0.934068	0.918663	7	phosphoribosylformylglycinamidine synthase II	SHORT (C15) CHAIN Z-ISOPRENYL DIPHOSPHATE SYNTHASE
Rv0819	Rv1086	0.934068	0.959779	6	hypothetical protein	SHORT (C15) CHAIN Z-ISOPRENYL DIPHOSPHATE SYNTHASE
Rv0824c	Rv1086	0.934068	0.944389	7	acyl-[acyl-carrier protein] desaturase	SHORT (C15) CHAIN Z-ISOPRENYL DIPHOSPHATE SYNTHASE
Rv0876c	Rv1086	0.934068	0.93165	7	transmembrane protein	SHORT (C15) CHAIN Z-ISOPRENYL DIPHOSPHATE SYNTHASE
Rv0877	Rv1086	0.934068	0.971176	4	hypothetical protein	SHORT (C15) CHAIN Z-ISOPRENYL DIPHOSPHATE SYNTHASE
Rv0905	Rv1086	0.934068	0.967883	6	enoyl-CoA hydratase	SHORT (C15) CHAIN Z-ISOPRENYL DIPHOSPHATE SYNTHASE
Rv0915c	Rv1086	0.934068	0.92737	13	PPE family protein	SHORT (C15) CHAIN Z-ISOPRENYL DIPHOSPHATE SYNTHASE
Rv0946c	Rv1086	0.934068	0.945877	7	glucose-6-phosphate isomerase	SHORT (C15) CHAIN Z-ISOPRENYL DIPHOSPHATE SYNTHASE
Rv0982	Rv1086	0.934068	0.947474	7	two component sensor kinase MprB	SHORT (C15) CHAIN Z-ISOPRENYL DIPHOSPHATE SYNTHASE
Rv0992c	Rv1086	0.934068	0.959859	14	hypothetical protein	SHORT (C15) CHAIN Z-ISOPRENYL DIPHOSPHATE SYNTHASE
Rv0996	Rv1086	0.934068	0.893622	4	transmembrane protein	SHORT (C15) CHAIN Z-ISOPRENYL DIPHOSPHATE SYNTHASE
Rv0998	Rv1086	0.934068	0.95975	4	hypothetical protein	SHORT (C15) CHAIN Z-ISOPRENYL DIPHOSPHATE SYNTHASE
Rv1000c	Rv1086	0.934068	0.928114	6	hypothetical protein	SHORT (C15) CHAIN Z-ISOPRENYL DIPHOSPHATE SYNTHASE
Rv1002c	Rv1086	0.934068	0.979366	7	hypothetical protein	SHORT (C15) CHAIN Z-ISOPRENYL DIPHOSPHATE SYNTHASE
Rv1009	Rv1086	0.934068	0.933822	3	resuscitation-promoting factor rpfB	SHORT (C15) CHAIN Z-ISOPRENYL DIPHOSPHATE SYNTHASE
Rv1011	Rv1086	0.934068	0.954414	4	4-diphosphocytidyl-2-C-methyl-D-erythritol kinase	SHORT (C15) CHAIN Z-ISOPRENYL DIPHOSPHATE SYNTHASE
Rv1017c	Rv1086	0.934068	0.957413	7	ribose-phosphate pyrophosphokinase	SHORT (C15) CHAIN Z-ISOPRENYL DIPHOSPHATE SYNTHASE
Rv1039c	Rv1086	0.934068	0.920803	20	PPE family protein	SHORT (C15) CHAIN Z-ISOPRENYL DIPHOSPHATE SYNTHASE
Rv1072	Rv1086	0.934068	0.865823	13	transmembrane protein	SHORT (C15) CHAIN Z-ISOPRENYL DIPHOSPHATE SYNTHASE
Rv1081c	Rv1086	0.934068	0.939259	20	hypothetical protein	SHORT (C15) CHAIN Z-ISOPRENYL DIPHOSPHATE SYNTHASE
Rv1093	Rv1086	0.934068	0.934032	0	serine hydroxymethyltransferase	SHORT (C15) CHAIN Z-ISOPRENYL DIPHOSPHATE SYNTHASE
Rv1108c	Rv1086	0.934068	0.951943	7	exodeoxyribonuclease VII large subunit	SHORT (C15) CHAIN Z-ISOPRENYL DIPHOSPHATE SYNTHASE
Rv1170	Rv1086	0.934068	0.970244	6	mshB	SHORT (C15) CHAIN Z-ISOPRENYL DIPHOSPHATE SYNTHASE
Rv1208	Rv1086	0.934068	0.97206	1	putative glucosyl-3-phosphoglycerate synthase	SHORT (C15) CHAIN Z-ISOPRENYL DIPHOSPHATE SYNTHASE
Rv1209	Rv1086	0.934068	0.938864	20	hypothetical protein	SHORT (C15) CHAIN Z-ISOPRENYL DIPHOSPHATE SYNTHASE
Rv1213	Rv1086	0.934068	0.975132	7	glucose-1-phosphate adenylyltransferase	SHORT (C15) CHAIN Z-ISOPRENYL DIPHOSPHATE SYNTHASE
Rv1254	Rv1086	0.934068	0.961817	3	acyltransferase	SHORT (C15) CHAIN Z-ISOPRENYL DIPHOSPHATE SYNTHASE
Rv1273c	Rv1086	0.934068	0.922018	7	drugs-transport transmembrane ATP-binding protein	SHORT (C15) CHAIN Z-ISOPRENYL DIPHOSPHATE SYNTHASE
Rv1277	Rv1086	0.934068	0.974655	3	hypothetical protein	SHORT (C15) CHAIN Z-ISOPRENYL DIPHOSPHATE SYNTHASE
Rv1278	Rv1086	0.934068	0.978349	7	hypothetical protein	SHORT (C15) CHAIN Z-ISOPRENYL DIPHOSPHATE SYNTHASE
Rv1300	Rv1086	0.934068	0.982812	6	hypothetical protein	SHORT (C15) CHAIN Z-ISOPRENYL DIPHOSPHATE SYNTHASE
Rv1302	Rv1086	0.934068	0.941607	1	rfe	SHORT (C15) CHAIN Z-ISOPRENYL DIPHOSPHATE SYNTHASE
Rv1307	Rv1086	0.934068	0.975747	0	F0F1 ATP synthase subunit delta	SHORT (C15) CHAIN Z-ISOPRENYL DIPHOSPHATE SYNTHASE
Rv1311	Rv1086	0.934068	0.989342	13	F0F1 ATP synthase subunit epsilon	SHORT (C15) CHAIN Z-ISOPRENYL DIPHOSPHATE SYNTHASE
Rv1324	Rv1086	0.934068	0.96509	6	thioredoxin	SHORT (C15) CHAIN Z-ISOPRENYL DIPHOSPHATE SYNTHASE
Rv1332	Rv1086	0.934068	0.97166	13	transcriptional regulatory protein	SHORT (C15) CHAIN Z-ISOPRENYL DIPHOSPHATE SYNTHASE
Rv1340	Rv1086	0.934068	0.947876	5	ribonuclease PH	SHORT (C15) CHAIN Z-ISOPRENYL DIPHOSPHATE SYNTHASE
Rv1361c	Rv1086	0.934068	0.955477	13	PPE family protein	SHORT (C15) CHAIN Z-ISOPRENYL DIPHOSPHATE SYNTHASE
Rv1364c	Rv1086	0.934068	0.862338	9	hypothetical protein	SHORT (C15) CHAIN Z-ISOPRENYL DIPHOSPHATE SYNTHASE
Rv1381	Rv1086	0.934068	0.96346	7	dihydroorotase	SHORT (C15) CHAIN Z-ISOPRENYL DIPHOSPHATE SYNTHASE
Rv1390	Rv1086	0.934068	0.925137	13	DNA-directed RNA polymerase subunit omega	SHORT (C15) CHAIN Z-ISOPRENYL DIPHOSPHATE SYNTHASE
Rv1410c	Rv1086	0.934068	0.95378	3	aminoglycosides/tetracycline-transport integral membrane protein	SHORT (C15) CHAIN Z-ISOPRENYL DIPHOSPHATE SYNTHASE
Rv1412	Rv1086	0.934068	0.943363	13	riboflavin synthase	SHORT (C15) CHAIN Z-ISOPRENYL DIPHOSPHATE SYNTHASE
Rv1415	Rv1086	0.934068	0.956775	7	ribA2	SHORT (C15) CHAIN Z-ISOPRENYL DIPHOSPHATE SYNTHASE
Rv1422	Rv1086	0.934068	0.97411	0	hypothetical protein	SHORT (C15) CHAIN Z-ISOPRENYL DIPHOSPHATE SYNTHASE
Rv1449c	Rv1086	0.934068	0.924219	7	transketolase	SHORT (C15) CHAIN Z-ISOPRENYL DIPHOSPHATE SYNTHASE
Rv1456c	Rv1086	0.934068	0.971419	13	unidentified antibiotic-transport integral membrane protein	SHORT (C15) CHAIN Z-ISOPRENYL DIPHOSPHATE SYNTHASE
Rv1460	Rv1086	0.934068	0.984908	13	transcriptional regulatory protein	SHORT (C15) CHAIN Z-ISOPRENYL DIPHOSPHATE SYNTHASE
Rv1466	Rv1086	0.934068	0.899266	13	hypothetical protein	SHORT (C15) CHAIN Z-ISOPRENYL DIPHOSPHATE SYNTHASE
Rv1477	Rv1086	0.934068	0.97675	0	invasion protein	SHORT (C15) CHAIN Z-ISOPRENYL DIPHOSPHATE SYNTHASE
Rv1479	Rv1086	0.934068	0.982595	7	transcriptional regulatory protein MOXR1	SHORT (C15) CHAIN Z-ISOPRENYL DIPHOSPHATE SYNTHASE
Rv1481	Rv1086	0.934068	0.971603	6	hypothetical protein	SHORT (C15) CHAIN Z-ISOPRENYL DIPHOSPHATE SYNTHASE
Rv1485	Rv1086	0.934068	0.926699	0	ferrochelatase	SHORT (C15) CHAIN Z-ISOPRENYL DIPHOSPHATE SYNTHASE
Rv1538c	Rv1086	0.934068	0.954885	13	L-aparaginase ansA	SHORT (C15) CHAIN Z-ISOPRENYL DIPHOSPHATE SYNTHASE
Rv1559	Rv1086	0.934068	0.965875	7	threonine dehydratase	SHORT (C15) CHAIN Z-ISOPRENYL DIPHOSPHATE SYNTHASE
Rv1636	Rv1086	0.934068	0.973217	13	hypothetical protein	SHORT (C15) CHAIN Z-ISOPRENYL DIPHOSPHATE SYNTHASE
Rv1637c	Rv1086	0.934068	0.946539	6	hypothetical protein	SHORT (C15) CHAIN Z-ISOPRENYL DIPHOSPHATE SYNTHASE
Rv1654	Rv1086	0.934068	0.98305	4	acetylglutamate kinase	SHORT (C15) CHAIN Z-ISOPRENYL DIPHOSPHATE SYNTHASE
Rv1658	Rv1086	0.934068	0.958924	7	argininosuccinate synthase	SHORT (C15) CHAIN Z-ISOPRENYL DIPHOSPHATE SYNTHASE
Rv1661	Rv1086	0.934068	0.916213	7	polyketide synthase pks7	SHORT (C15) CHAIN Z-ISOPRENYL DIPHOSPHATE SYNTHASE
Rv1683	Rv1086	0.934068	0.92546	7	acyl-CoA synthetase	SHORT (C15) CHAIN Z-ISOPRENYL DIPHOSPHATE SYNTHASE
Rv1697	Rv1086	0.934068	0.973953	7	hypothetical protein	SHORT (C15) CHAIN Z-ISOPRENYL DIPHOSPHATE SYNTHASE
Rv1698	Rv1086	0.934068	0.976618	6	hypothetical protein	SHORT (C15) CHAIN Z-ISOPRENYL DIPHOSPHATE SYNTHASE
Rv1705c	Rv1086	0.934068	0.925397	13	PPE family protein	SHORT (C15) CHAIN Z-ISOPRENYL DIPHOSPHATE SYNTHASE
Rv1706c	Rv1086	0.934068	0.916347	13	PPE family protein	SHORT (C15) CHAIN Z-ISOPRENYL DIPHOSPHATE SYNTHASE
Rv1710	Rv1086	0.934068	0.958266	13	hypothetical protein	SHORT (C15) CHAIN Z-ISOPRENYL DIPHOSPHATE SYNTHASE
Rv1780	Rv1086	0.934068	0.952578	13	hypothetical protein	SHORT (C15) CHAIN Z-ISOPRENYL DIPHOSPHATE SYNTHASE
Rv1782	Rv1086	0.934068	0.950448	0	hypothetical protein	SHORT (C15) CHAIN Z-ISOPRENYL DIPHOSPHATE SYNTHASE
Rv1784	Rv1086	0.934068	0.896961	0	hypothetical protein	SHORT (C15) CHAIN Z-ISOPRENYL DIPHOSPHATE SYNTHASE
Rv1789	Rv1086	0.934068	0.926722	13	PPE family protein	SHORT (C15) CHAIN Z-ISOPRENYL DIPHOSPHATE SYNTHASE
Rv1790	Rv1086	0.934068	0.913036	13	PPE family protein	SHORT (C15) CHAIN Z-ISOPRENYL DIPHOSPHATE SYNTHASE
Rv1795	Rv1086	0.934068	0.879929	7	hypothetical protein	SHORT (C15) CHAIN Z-ISOPRENYL DIPHOSPHATE SYNTHASE
Rv1796	Rv1086	0.934068	0.943419	0	proline rich membrane-anchored mycosin MYCP5	SHORT (C15) CHAIN Z-ISOPRENYL DIPHOSPHATE SYNTHASE
Rv1798	Rv1086	0.934068	0.949644	0	hypothetical protein	SHORT (C15) CHAIN Z-ISOPRENYL DIPHOSPHATE SYNTHASE
Rv1801	Rv1086	0.934068	0.924351	20	PPE family protein	SHORT (C15) CHAIN Z-ISOPRENYL DIPHOSPHATE SYNTHASE
Rv1802	Rv1086	0.934068	0.915792	13	PPE family protein	SHORT (C15) CHAIN Z-ISOPRENYL DIPHOSPHATE SYNTHASE
Rv1807	Rv1086	0.934068	0.916978	20	PPE family protein	SHORT (C15) CHAIN Z-ISOPRENYL DIPHOSPHATE SYNTHASE
Rv1808	Rv1086	0.934068	0.896365	13	PPE family protein	SHORT (C15) CHAIN Z-ISOPRENYL DIPHOSPHATE SYNTHASE
Rv1809	Rv1086	0.934068	0.89557	16	PPE family protein	SHORT (C15) CHAIN Z-ISOPRENYL DIPHOSPHATE SYNTHASE
Rv1820	Rv1086	0.934068	0.885389	4	hypothetical protein	SHORT (C15) CHAIN Z-ISOPRENYL DIPHOSPHATE SYNTHASE
Rv1822	Rv1086	0.934068	0.964993	13	pgsA2	SHORT (C15) CHAIN Z-ISOPRENYL DIPHOSPHATE SYNTHASE
Rv1836c	Rv1086	0.934068	0.977454	6	hypothetical protein	SHORT (C15) CHAIN Z-ISOPRENYL DIPHOSPHATE SYNTHASE
Rv1837c	Rv1086	0.934068	0.919794	7	malate synthase G	SHORT (C15) CHAIN Z-ISOPRENYL DIPHOSPHATE SYNTHASE
Rv1845c	Rv1086	0.934068	0.966807	4	hypothetical protein	SHORT (C15) CHAIN Z-ISOPRENYL DIPHOSPHATE SYNTHASE
Rv1856c	Rv1086	0.934068	0.967133	13	POSSIBLE OXIDOREDUCTASE	SHORT (C15) CHAIN Z-ISOPRENYL DIPHOSPHATE SYNTHASE
Rv1872c	Rv1086	0.934068	0.930325	3	L-lactate dehydrogenase (cytochrome) LldD2	SHORT (C15) CHAIN Z-ISOPRENYL DIPHOSPHATE SYNTHASE
Rv2038c	Rv1086	0.934068	0.931543	0	sugar-transport ATP-binding protein ABC transporter	SHORT (C15) CHAIN Z-ISOPRENYL DIPHOSPHATE SYNTHASE
Rv2040c	Rv1086	0.934068	0.899838	8	sugar-transport integral membrane protein ABC transporter	SHORT (C15) CHAIN Z-ISOPRENYL DIPHOSPHATE SYNTHASE
Rv2048c	Rv1086	0.934068	0.919939	7	polyketide synthase pks12	SHORT (C15) CHAIN Z-ISOPRENYL DIPHOSPHATE SYNTHASE
Rv2093c	Rv1086	0.934068	0.981487	0	Sec-independent protein translocase transmembrane	SHORT (C15) CHAIN Z-ISOPRENYL DIPHOSPHATE SYNTHASE
Rv2095c	Rv1086	0.934068	0.966538	6	hypothetical protein	SHORT (C15) CHAIN Z-ISOPRENYL DIPHOSPHATE SYNTHASE
Rv2115c	Rv1086	0.934068	0.932051	7	ATPase	SHORT (C15) CHAIN Z-ISOPRENYL DIPHOSPHATE SYNTHASE
Rv2118c	Rv1086	0.934068	0.953267	4	RNA methyltransferase	SHORT (C15) CHAIN Z-ISOPRENYL DIPHOSPHATE SYNTHASE
Rv2122c	Rv1086	0.934068	0.974529	13	phosphoribosyl-ATP pyrophosphatase	SHORT (C15) CHAIN Z-ISOPRENYL DIPHOSPHATE SYNTHASE
Rv2131c	Rv1086	0.934068	0.975096	6	monophosphatase CysQ	SHORT (C15) CHAIN Z-ISOPRENYL DIPHOSPHATE SYNTHASE
Rv2138	Rv1086	0.934068	0.975063	13	lipoprotein LppL	SHORT (C15) CHAIN Z-ISOPRENYL DIPHOSPHATE SYNTHASE
Rv2174	Rv1086	0.934068	0.992085	6	integral membrane protein	SHORT (C15) CHAIN Z-ISOPRENYL DIPHOSPHATE SYNTHASE
Rv2183c	Rv1086	0.934068	0.922347	20	hypothetical protein	SHORT (C15) CHAIN Z-ISOPRENYL DIPHOSPHATE SYNTHASE
Rv2196	Rv1086	0.934068	0.990478	7	ubiquinol-cytochrome C reductase QcrB	SHORT (C15) CHAIN Z-ISOPRENYL DIPHOSPHATE SYNTHASE
Rv2197c	Rv1086	0.934068	0.932895	20	transmembrane protein	SHORT (C15) CHAIN Z-ISOPRENYL DIPHOSPHATE SYNTHASE
Rv2199c	Rv1086	0.934068	0.976578	13	integral membrane protein	SHORT (C15) CHAIN Z-ISOPRENYL DIPHOSPHATE SYNTHASE
Rv2200c	Rv1086	0.934068	0.988293	7	transmembrane cytochrome C oxidase subunit II	SHORT (C15) CHAIN Z-ISOPRENYL DIPHOSPHATE SYNTHASE
Rv2204c	Rv1086	0.934068	0.93477	13	hypothetical protein	SHORT (C15) CHAIN Z-ISOPRENYL DIPHOSPHATE SYNTHASE
Rv2206	Rv1086	0.934068	0.900973	13	transmembrane protein	SHORT (C15) CHAIN Z-ISOPRENYL DIPHOSPHATE SYNTHASE
Rv2214c	Rv1086	0.934068	0.914557	4	short chain dehydrogenase	SHORT (C15) CHAIN Z-ISOPRENYL DIPHOSPHATE SYNTHASE
Rv2223c	Rv1086	0.934068	0.951237	7	exported protease	SHORT (C15) CHAIN Z-ISOPRENYL DIPHOSPHATE SYNTHASE
Rv2239c	Rv1086	0.934068	0.950964	13	hypothetical protein	SHORT (C15) CHAIN Z-ISOPRENYL DIPHOSPHATE SYNTHASE
Rv2242	Rv1086	0.934068	0.976101	7	hypothetical protein	SHORT (C15) CHAIN Z-ISOPRENYL DIPHOSPHATE SYNTHASE
Rv2243	Rv1086	0.934068	0.977804	13	acyl-carrier-protein S-malonyltransferase	SHORT (C15) CHAIN Z-ISOPRENYL DIPHOSPHATE SYNTHASE
Rv2244	Rv1086	0.934068	0.976399	13	acyl carrier protein	SHORT (C15) CHAIN Z-ISOPRENYL DIPHOSPHATE SYNTHASE
Rv2294	Rv1086	0.934068	0.91244	7	aminotransferase	SHORT (C15) CHAIN Z-ISOPRENYL DIPHOSPHATE SYNTHASE
Rv2325c	Rv1086	0.934068	0.96678	13	hypothetical protein	SHORT (C15) CHAIN Z-ISOPRENYL DIPHOSPHATE SYNTHASE
Rv2352c	Rv1086	0.934068	0.89662	20	PPE family protein	SHORT (C15) CHAIN Z-ISOPRENYL DIPHOSPHATE SYNTHASE
Rv2372c	Rv1086	0.934068	0.97234	13	16S ribosomal RNA methyltransferase RsmE	SHORT (C15) CHAIN Z-ISOPRENYL DIPHOSPHATE SYNTHASE
Rv2376c	Rv1086	0.934068	0.888737	20	low molecular weight antigen CFP2	SHORT (C15) CHAIN Z-ISOPRENYL DIPHOSPHATE SYNTHASE
Rv2460c	Rv1086	0.934068	0.96798	11	ATP-dependent Clp protease proteolytic subunit 2	SHORT (C15) CHAIN Z-ISOPRENYL DIPHOSPHATE SYNTHASE
Rv2462c	Rv1086	0.934068	0.903652	5	trigger factor	SHORT (C15) CHAIN Z-ISOPRENYL DIPHOSPHATE SYNTHASE
Rv2508c	Rv1086	0.934068	0.967216	0	hypothetical protein	SHORT (C15) CHAIN Z-ISOPRENYL DIPHOSPHATE SYNTHASE
Rv2518c	Rv1086	0.934068	0.989517	7	lipoprotein LppS	SHORT (C15) CHAIN Z-ISOPRENYL DIPHOSPHATE SYNTHASE
Rv2552c	Rv1086	0.934068	0.856186	13	shikimate 5-dehydrogenase	SHORT (C15) CHAIN Z-ISOPRENYL DIPHOSPHATE SYNTHASE
Rv2553c	Rv1086	0.934068	0.977158	3	hypothetical protein	SHORT (C15) CHAIN Z-ISOPRENYL DIPHOSPHATE SYNTHASE
Rv2567	Rv1086	0.934068	0.926412	7	hypothetical protein	SHORT (C15) CHAIN Z-ISOPRENYL DIPHOSPHATE SYNTHASE
Rv2569c	Rv1086	0.934068	0.976826	0	hypothetical protein	SHORT (C15) CHAIN Z-ISOPRENYL DIPHOSPHATE SYNTHASE
Rv2581c	Rv1086	0.934068	0.945693	10	glyoxalase II	SHORT (C15) CHAIN Z-ISOPRENYL DIPHOSPHATE SYNTHASE
Rv2585c	Rv1086	0.934068	0.978649	7	lipoprotein	SHORT (C15) CHAIN Z-ISOPRENYL DIPHOSPHATE SYNTHASE
Rv2609c	Rv1086	0.934068	0.984104	3	hypothetical protein	SHORT (C15) CHAIN Z-ISOPRENYL DIPHOSPHATE SYNTHASE
Rv2671	Rv1086	0.934068	0.974156	6	hypothetical protein	SHORT (C15) CHAIN Z-ISOPRENYL DIPHOSPHATE SYNTHASE
Rv2673	Rv1086	0.934068	0.972154	7	integral membrane protein	SHORT (C15) CHAIN Z-ISOPRENYL DIPHOSPHATE SYNTHASE
Rv2676c	Rv1086	0.934068	0.973393	2	hypothetical protein	SHORT (C15) CHAIN Z-ISOPRENYL DIPHOSPHATE SYNTHASE
Rv2711	Rv1086	0.934068	0.968495	13	IRON-dependent repressor and activator IDER	SHORT (C15) CHAIN Z-ISOPRENYL DIPHOSPHATE SYNTHASE
Rv2747	Rv1086	0.934068	0.967208	13	N-acetylglutamate synthase	SHORT (C15) CHAIN Z-ISOPRENYL DIPHOSPHATE SYNTHASE
Rv2753c	Rv1086	0.934068	0.979294	5	dihydrodipicolinate synthase	SHORT (C15) CHAIN Z-ISOPRENYL DIPHOSPHATE SYNTHASE
Rv2768c	Rv1086	0.934068	0.913417	20	PPE family protein	SHORT (C15) CHAIN Z-ISOPRENYL DIPHOSPHATE SYNTHASE
Rv2769c	Rv1086	0.934068	0.913686	20	PE family protein	SHORT (C15) CHAIN Z-ISOPRENYL DIPHOSPHATE SYNTHASE
Rv2770c	Rv1086	0.934068	0.910705	20	PPE family protein	SHORT (C15) CHAIN Z-ISOPRENYL DIPHOSPHATE SYNTHASE
Rv2846c	Rv1086	0.934068	0.969934	6	integral membrane efflux protein EfpA	SHORT (C15) CHAIN Z-ISOPRENYL DIPHOSPHATE SYNTHASE
Rv2861c	Rv1086	0.934068	0.944235	5	methionine aminopeptidase	SHORT (C15) CHAIN Z-ISOPRENYL DIPHOSPHATE SYNTHASE
Rv2881c	Rv1086	0.934068	0.981559	6	cdsA	SHORT (C15) CHAIN Z-ISOPRENYL DIPHOSPHATE SYNTHASE
Rv2922c	Rv1086	0.934068	0.923555	7	chromosome partition protein Smc	SHORT (C15) CHAIN Z-ISOPRENYL DIPHOSPHATE SYNTHASE
Rv2927c	Rv1086	0.934068	0.987789	13	hypothetical protein	SHORT (C15) CHAIN Z-ISOPRENYL DIPHOSPHATE SYNTHASE
Rv2965c	Rv1086	0.934068	0.961455	13	phosphopantetheine adenylyltransferase	SHORT (C15) CHAIN Z-ISOPRENYL DIPHOSPHATE SYNTHASE
Rv3006	Rv1086	0.934068	0.935396	1	lipoprotein LppZ	SHORT (C15) CHAIN Z-ISOPRENYL DIPHOSPHATE SYNTHASE
Rv3012c	Rv1086	0.934068	0.956727	19	aspartyl/glutamyl-tRNA amidotransferase	SHORT (C15) CHAIN Z-ISOPRENYL DIPHOSPHATE SYNTHASE
Rv3015c	Rv1086	0.934068	0.960648	6	hypothetical protein	SHORT (C15) CHAIN Z-ISOPRENYL DIPHOSPHATE SYNTHASE
Rv3025c	Rv1086	0.934068	0.956786	7	cysteine desulfurase IscS	SHORT (C15) CHAIN Z-ISOPRENYL DIPHOSPHATE SYNTHASE
Rv3031	Rv1086	0.934068	0.943869	7	hypothetical protein	SHORT (C15) CHAIN Z-ISOPRENYL DIPHOSPHATE SYNTHASE
Rv3035	Rv1086	0.934068	0.989184	1	hypothetical protein	SHORT (C15) CHAIN Z-ISOPRENYL DIPHOSPHATE SYNTHASE
Rv3039c	Rv1086	0.934068	0.948719	13	enoyl-CoA hydratase	SHORT (C15) CHAIN Z-ISOPRENYL DIPHOSPHATE SYNTHASE
Rv3042c	Rv1086	0.934068	0.974274	6	phosphoserine phosphatase	SHORT (C15) CHAIN Z-ISOPRENYL DIPHOSPHATE SYNTHASE
Rv3044	Rv1086	0.934068	0.985448	6	FEIII-dicitrate-binding periplasmic lipoprote	SHORT (C15) CHAIN Z-ISOPRENYL DIPHOSPHATE SYNTHASE
Rv3101c	Rv1086	0.934068	0.972652	6	putative cell division protein FTSX	SHORT (C15) CHAIN Z-ISOPRENYL DIPHOSPHATE SYNTHASE
Rv3125c	Rv1086	0.934068	0.925535	15	PPE family protein	SHORT (C15) CHAIN Z-ISOPRENYL DIPHOSPHATE SYNTHASE
Rv3136	Rv1086	0.934068	0.899158	13	PPE family protein	SHORT (C15) CHAIN Z-ISOPRENYL DIPHOSPHATE SYNTHASE
Rv3194c	Rv1086	0.934068	0.967154	1	hypothetical protein	SHORT (C15) CHAIN Z-ISOPRENYL DIPHOSPHATE SYNTHASE
Rv3208A	Rv1086	0.934068	0.964564	20	hypothetical protein	SHORT (C15) CHAIN Z-ISOPRENYL DIPHOSPHATE SYNTHASE
Rv3212	Rv1086	0.934068	0.964574	0	hypothetical protein	SHORT (C15) CHAIN Z-ISOPRENYL DIPHOSPHATE SYNTHASE
Rv3215	Rv1086	0.934068	0.964675	6	isochorismate synthase	SHORT (C15) CHAIN Z-ISOPRENYL DIPHOSPHATE SYNTHASE
Rv3226c	Rv1086	0.934068	0.96569	6	hypothetical protein	SHORT (C15) CHAIN Z-ISOPRENYL DIPHOSPHATE SYNTHASE
Rv3246c	Rv1086	0.934068	0.877012	10	two component sensory transduction transcriptional regulatory protein	SHORT (C15) CHAIN Z-ISOPRENYL DIPHOSPHATE SYNTHASE
Rv3256c	Rv1086	0.934068	0.963771	13	hypothetical protein	SHORT (C15) CHAIN Z-ISOPRENYL DIPHOSPHATE SYNTHASE
Rv3262	Rv1086	0.934068	0.94777	6	F420-0--gamma-glutamyl ligase	SHORT (C15) CHAIN Z-ISOPRENYL DIPHOSPHATE SYNTHASE
Rv3267	Rv1086	0.934068	0.96908	7	hypothetical protein	SHORT (C15) CHAIN Z-ISOPRENYL DIPHOSPHATE SYNTHASE
Rv3289c	Rv1086	0.934068	0.834676	20	transmembrane protein	SHORT (C15) CHAIN Z-ISOPRENYL DIPHOSPHATE SYNTHASE
Rv3317	Rv1086	0.934068	0.81572	13	succinate dehydrogenase	SHORT (C15) CHAIN Z-ISOPRENYL DIPHOSPHATE SYNTHASE
Rv3319	Rv1086	0.934068	0.945848	7	sdhB	SHORT (C15) CHAIN Z-ISOPRENYL DIPHOSPHATE SYNTHASE
Rv3330	Rv1086	0.934068	0.952078	3	penicillin-binding protein DacB1	SHORT (C15) CHAIN Z-ISOPRENYL DIPHOSPHATE SYNTHASE
Rv3336c	Rv1086	0.934068	0.968667	7	tryptophanyl-tRNA synthetase	SHORT (C15) CHAIN Z-ISOPRENYL DIPHOSPHATE SYNTHASE
Rv3338	Rv1086	0.934068	0.954279	6	hypothetical protein	SHORT (C15) CHAIN Z-ISOPRENYL DIPHOSPHATE SYNTHASE
Rv3355c	Rv1086	0.934068	0.927157	20	hypothetical protein	SHORT (C15) CHAIN Z-ISOPRENYL DIPHOSPHATE SYNTHASE
Rv3423c	Rv1086	0.934068	0.972343	0	alanine racemase	SHORT (C15) CHAIN Z-ISOPRENYL DIPHOSPHATE SYNTHASE
Rv3478	Rv1086	0.934068	0.944826	13	PE family protein	SHORT (C15) CHAIN Z-ISOPRENYL DIPHOSPHATE SYNTHASE
Rv3532	Rv1086	0.934068	0.937612	14	PPE family protein	SHORT (C15) CHAIN Z-ISOPRENYL DIPHOSPHATE SYNTHASE
Rv3593	Rv1086	0.934068	0.962501	7	lipoprotein LpqF	SHORT (C15) CHAIN Z-ISOPRENYL DIPHOSPHATE SYNTHASE
Rv3602c	Rv1086	0.934068	0.951243	6	pantoate--beta-alanine ligase	SHORT (C15) CHAIN Z-ISOPRENYL DIPHOSPHATE SYNTHASE
Rv3605c	Rv1086	0.934068	0.966422	14	hypothetical protein	SHORT (C15) CHAIN Z-ISOPRENYL DIPHOSPHATE SYNTHASE
Rv3607c	Rv1086	0.934068	0.893943	15	dihydroneopterin aldolase FolB	SHORT (C15) CHAIN Z-ISOPRENYL DIPHOSPHATE SYNTHASE
Rv3621c	Rv1086	0.934068	0.852902	16	PPE family protein	SHORT (C15) CHAIN Z-ISOPRENYL DIPHOSPHATE SYNTHASE
Rv3627c	Rv1086	0.934068	0.967975	4	hypothetical protein	SHORT (C15) CHAIN Z-ISOPRENYL DIPHOSPHATE SYNTHASE
Rv3645	Rv1086	0.934068	0.958995	7	transmembrane protein	SHORT (C15) CHAIN Z-ISOPRENYL DIPHOSPHATE SYNTHASE
Rv3671c	Rv1086	0.934068	0.963131	0	membrane-associated serine protease	SHORT (C15) CHAIN Z-ISOPRENYL DIPHOSPHATE SYNTHASE
Rv3683	Rv1086	0.934068	0.985703	7	hypothetical protein	SHORT (C15) CHAIN Z-ISOPRENYL DIPHOSPHATE SYNTHASE
Rv3707c	Rv1086	0.934068	0.963162	3	hypothetical protein	SHORT (C15) CHAIN Z-ISOPRENYL DIPHOSPHATE SYNTHASE
Rv3709c	Rv1086	0.934068	0.962112	7	aspartate kinase	SHORT (C15) CHAIN Z-ISOPRENYL DIPHOSPHATE SYNTHASE
Rv3719	Rv1086	0.934068	0.937223	7	hypothetical protein	SHORT (C15) CHAIN Z-ISOPRENYL DIPHOSPHATE SYNTHASE
Rv3754	Rv1086	0.934068	0.963968	4	prephenate dehydrogenase	SHORT (C15) CHAIN Z-ISOPRENYL DIPHOSPHATE SYNTHASE
Rv3804c	Rv1086	0.934068	0.980987	6	secreted antigen 85-A FBPA	SHORT (C15) CHAIN Z-ISOPRENYL DIPHOSPHATE SYNTHASE
Rv3842c	Rv1086	0.934068	0.979419	0	glycerophosphoryl diester phosphodiesterase	SHORT (C15) CHAIN Z-ISOPRENYL DIPHOSPHATE SYNTHASE
Rv3853	Rv1086	0.934068	0.951589	13	ribonuclease activity regulator protein RraA	SHORT (C15) CHAIN Z-ISOPRENYL DIPHOSPHATE SYNTHASE
Rv0014c	Rv1302	0.934068	0.921255	6	transmembrane serine/threonine-protein kinase	UDP-GlcNAc TRANSFERASE
Rv0016c	Rv1302	0.934068	0.911552	6	penicillin-binding protein PbpA	UDP-GlcNAc TRANSFERASE
Rv0017c	Rv1302	0.934068	0.948958	6	cell division protein RodA	UDP-GlcNAc TRANSFERASE
Rv0040c	Rv1302	0.934068	0.919134	10	secreted proline rich protein MTC28	UDP-GlcNAc TRANSFERASE
Rv0056	Rv1302	0.934068	0.950962	14	50S ribosomal protein L9	UDP-GlcNAc TRANSFERASE
Rv0070c	Rv1302	0.934068	0.971706	1	serine hydroxymethyltransferase	UDP-GlcNAc TRANSFERASE
Rv0075	Rv1302	0.934068	0.9743	13	aminotransferase	UDP-GlcNAc TRANSFERASE
Rv0183	Rv1302	0.934068	0.972491	6	lysophospholipase	UDP-GlcNAc TRANSFERASE
Rv0202c	Rv1302	0.934068	0.914149	6	transmembrane transport protein MmpL11	UDP-GlcNAc TRANSFERASE
Rv0204c	Rv1302	0.934068	0.971918	1	transmembrane protein	UDP-GlcNAc TRANSFERASE
Rv0226c	Rv1302	0.934068	0.962794	1	transmembrane protein	UDP-GlcNAc TRANSFERASE
Rv0238	Rv1302	0.934068	0.911229	14	TetR family transcriptional regulator	UDP-GlcNAc TRANSFERASE
Rv0280	Rv1302	0.934068	0.988831	6	PPE family protein	UDP-GlcNAc TRANSFERASE
Rv0282	Rv1302	0.934068	0.962814	6	hypothetical protein	UDP-GlcNAc TRANSFERASE
Rv0289	Rv1302	0.934068	0.991943	7	hypothetical protein	UDP-GlcNAc TRANSFERASE
Rv0290	Rv1302	0.934068	0.972595	4	transmembrane protein	UDP-GlcNAc TRANSFERASE
Rv0292	Rv1302	0.934068	0.938825	7	transmembrane protein	UDP-GlcNAc TRANSFERASE
Rv0351	Rv1302	0.934068	0.981428	14	GRPE protein (HSP-70 cofactor)	UDP-GlcNAc TRANSFERASE
Rv0383c	Rv1302	0.934068	0.934327	7	hypothetical protein	UDP-GlcNAc TRANSFERASE
Rv0411c	Rv1302	0.934068	0.950024	2	glutamine-binding lipoprotein	UDP-GlcNAc TRANSFERASE
Rv0436c	Rv1302	0.934068	0.965866	4	CDP-diacylglycerol--serine O-phosphatidyltransferase	UDP-GlcNAc TRANSFERASE
Rv0453	Rv1302	0.934068	0.972185	7	PPE family protein	UDP-GlcNAc TRANSFERASE
Rv0469	Rv1302	0.934068	0.922722	2	mycolic acid synthase	UDP-GlcNAc TRANSFERASE
Rv0470c	Rv1302	0.934068	0.957119	7	mycolic acid synthase pcaA	UDP-GlcNAc TRANSFERASE
Rv0475	Rv1302	0.934068	0.92685	14	iron-regulated heparin binding hemagglutinin	UDP-GlcNAc TRANSFERASE
Rv0478	Rv1302	0.934068	0.955246	14	deoxyribose-phosphate aldolase	UDP-GlcNAc TRANSFERASE
Rv0490	Rv1302	0.934068	0.969871	3	putative two component sensor histidine kinas	UDP-GlcNAc TRANSFERASE
Rv0495c	Rv1302	0.934068	0.984313	6	hypothetical protein	UDP-GlcNAc TRANSFERASE
Rv0498	Rv1302	0.934068	0.935169	6	hypothetical protein	UDP-GlcNAc TRANSFERASE
Rv0501	Rv1302	0.934068	0.971004	6	UDP-glucose 4-epimerase	UDP-GlcNAc TRANSFERASE
Rv0502	Rv1302	0.934068	0.915415	7	hypothetical protein	UDP-GlcNAc TRANSFERASE
Rv0503c	Rv1302	0.934068	0.978128	1	cyclopropane-fatty-acyl-phospholipid synthase	UDP-GlcNAc TRANSFERASE
Rv0509	Rv1302	0.934068	0.949217	2	glutamyl-tRNA reductase	UDP-GlcNAc TRANSFERASE
Rv0525	Rv1302	0.934068	0.965908	14	hypothetical protein	UDP-GlcNAc TRANSFERASE
Rv0527	Rv1302	0.934068	0.982733	14	cytochrome C-type biogenesis protein CcdA	UDP-GlcNAc TRANSFERASE
Rv0529	Rv1302	0.934068	0.906478	1	cytochrome C-type biogenesis protein CcsA	UDP-GlcNAc TRANSFERASE
Rv0534c	Rv1302	0.934068	0.892713	14	1,4-dihydroxy-2-naphthoate octaprenyltransferase	UDP-GlcNAc TRANSFERASE
Rv0546c	Rv1302	0.934068	0.941629	14	hypothetical protein	UDP-GlcNAc TRANSFERASE
Rv0554	Rv1302	0.934068	0.912793	5	peroxidase BpoC	UDP-GlcNAc TRANSFERASE
Rv0559c	Rv1302	0.934068	0.96989	20	hypothetical protein	UDP-GlcNAc TRANSFERASE
Rv0639	Rv1302	0.934068	0.957585	5	transcription antitermination protein NusG	UDP-GlcNAc TRANSFERASE
Rv0646c	Rv1302	0.934068	0.917705	5	lipase/esterase LipG	UDP-GlcNAc TRANSFERASE
Rv0655	Rv1302	0.934068	0.944861	6	ribonucleotide ABC transporter ATP-binding protein	UDP-GlcNAc TRANSFERASE
Rv0715	Rv1302	0.934068	0.907547	14	50S ribosomal protein L24	UDP-GlcNAc TRANSFERASE
Rv0716	Rv1302	0.934068	0.988582	14	50S ribosomal protein L5	UDP-GlcNAc TRANSFERASE
Rv0718	Rv1302	0.934068	0.954481	14	30S ribosomal protein S8	UDP-GlcNAc TRANSFERASE
Rv0730	Rv1302	0.934068	0.964987	7	hypothetical protein	UDP-GlcNAc TRANSFERASE
Rv0732	Rv1302	0.934068	0.872306	6	preprotein translocase subunit SecY	UDP-GlcNAc TRANSFERASE
Rv0733	Rv1302	0.934068	0.954689	14	adenylate kinase	UDP-GlcNAc TRANSFERASE
Rv0803	Rv1302	0.934068	0.930103	6	phosphoribosylformylglycinamidine synthase II	UDP-GlcNAc TRANSFERASE
Rv0819	Rv1302	0.934068	0.943969	7	hypothetical protein	UDP-GlcNAc TRANSFERASE
Rv0824c	Rv1302	0.934068	0.953803	6	acyl-[acyl-carrier protein] desaturase	UDP-GlcNAc TRANSFERASE
Rv0876c	Rv1302	0.934068	0.931136	6	transmembrane protein	UDP-GlcNAc TRANSFERASE
Rv0877	Rv1302	0.934068	0.906848	5	hypothetical protein	UDP-GlcNAc TRANSFERASE
Rv0905	Rv1302	0.934068	0.973989	7	enoyl-CoA hydratase	UDP-GlcNAc TRANSFERASE
Rv0915c	Rv1302	0.934068	0.969297	13	PPE family protein	UDP-GlcNAc TRANSFERASE
Rv0946c	Rv1302	0.934068	0.98422	6	glucose-6-phosphate isomerase	UDP-GlcNAc TRANSFERASE
Rv0982	Rv1302	0.934068	0.964454	6	two component sensor kinase MprB	UDP-GlcNAc TRANSFERASE
Rv0992c	Rv1302	0.934068	0.940193	14	hypothetical protein	UDP-GlcNAc TRANSFERASE
Rv0996	Rv1302	0.934068	0.96404	5	transmembrane protein	UDP-GlcNAc TRANSFERASE
Rv0998	Rv1302	0.934068	0.952867	5	hypothetical protein	UDP-GlcNAc TRANSFERASE
Rv1000c	Rv1302	0.934068	0.941472	7	hypothetical protein	UDP-GlcNAc TRANSFERASE
Rv1002c	Rv1302	0.934068	0.926971	6	hypothetical protein	UDP-GlcNAc TRANSFERASE
Rv1009	Rv1302	0.934068	0.946082	4	resuscitation-promoting factor rpfB	UDP-GlcNAc TRANSFERASE
Rv1011	Rv1302	0.934068	0.952885	5	4-diphosphocytidyl-2-C-methyl-D-erythritol kinase	UDP-GlcNAc TRANSFERASE
Rv1017c	Rv1302	0.934068	0.97562	6	ribose-phosphate pyrophosphokinase	UDP-GlcNAc TRANSFERASE
Rv1039c	Rv1302	0.934068	0.956189	20	PPE family protein	UDP-GlcNAc TRANSFERASE
Rv1072	Rv1302	0.934068	0.902594	14	transmembrane protein	UDP-GlcNAc TRANSFERASE
Rv1081c	Rv1302	0.934068	0.92732	20	hypothetical protein	UDP-GlcNAc TRANSFERASE
Rv1093	Rv1302	0.934068	0.939458	1	serine hydroxymethyltransferase	UDP-GlcNAc TRANSFERASE
Rv1108c	Rv1302	0.934068	0.952253	6	exodeoxyribonuclease VII large subunit	UDP-GlcNAc TRANSFERASE
Rv1170	Rv1302	0.934068	0.935642	7	mshB	UDP-GlcNAc TRANSFERASE
Rv1208	Rv1302	0.934068	0.980484	2	putative glucosyl-3-phosphoglycerate synthase	UDP-GlcNAc TRANSFERASE
Rv1209	Rv1302	0.934068	0.942859	20	hypothetical protein	UDP-GlcNAc TRANSFERASE
Rv1213	Rv1302	0.934068	0.963354	6	glucose-1-phosphate adenylyltransferase	UDP-GlcNAc TRANSFERASE
Rv1254	Rv1302	0.934068	0.915791	4	acyltransferase	UDP-GlcNAc TRANSFERASE
Rv1273c	Rv1302	0.934068	0.955164	6	drugs-transport transmembrane ATP-binding protein	UDP-GlcNAc TRANSFERASE
Rv1277	Rv1302	0.934068	0.958884	2	hypothetical protein	UDP-GlcNAc TRANSFERASE
Rv1278	Rv1302	0.934068	0.973412	6	hypothetical protein	UDP-GlcNAc TRANSFERASE
Rv1300	Rv1302	0.934068	0.936724	7	hypothetical protein	UDP-GlcNAc TRANSFERASE
Rv1307	Rv1302	0.934068	0.979845	1	F0F1 ATP synthase subunit delta	UDP-GlcNAc TRANSFERASE
Rv1311	Rv1302	0.934068	0.953048	14	F0F1 ATP synthase subunit epsilon	UDP-GlcNAc TRANSFERASE
Rv1324	Rv1302	0.934068	0.946322	7	thioredoxin	UDP-GlcNAc TRANSFERASE
Rv1332	Rv1302	0.934068	0.967771	14	transcriptional regulatory protein	UDP-GlcNAc TRANSFERASE
Rv1340	Rv1302	0.934068	0.975825	6	ribonuclease PH	UDP-GlcNAc TRANSFERASE
Rv1361c	Rv1302	0.934068	0.974515	13	PPE family protein	UDP-GlcNAc TRANSFERASE
Rv1364c	Rv1302	0.934068	0.937902	9	hypothetical protein	UDP-GlcNAc TRANSFERASE
Rv1381	Rv1302	0.934068	0.941541	6	dihydroorotase	UDP-GlcNAc TRANSFERASE
Rv1390	Rv1302	0.934068	0.973867	14	DNA-directed RNA polymerase subunit omega	UDP-GlcNAc TRANSFERASE
Rv1410c	Rv1302	0.934068	0.933751	4	aminoglycosides/tetracycline-transport integral membrane protein	UDP-GlcNAc TRANSFERASE
Rv1412	Rv1302	0.934068	0.910075	14	riboflavin synthase	UDP-GlcNAc TRANSFERASE
Rv1415	Rv1302	0.934068	0.919326	6	ribA2	UDP-GlcNAc TRANSFERASE
Rv1422	Rv1302	0.934068	0.938711	1	hypothetical protein	UDP-GlcNAc TRANSFERASE
Rv1449c	Rv1302	0.934068	0.927555	6	transketolase	UDP-GlcNAc TRANSFERASE
Rv1456c	Rv1302	0.934068	0.942071	14	unidentified antibiotic-transport integral membrane protein	UDP-GlcNAc TRANSFERASE
Rv1460	Rv1302	0.934068	0.952522	14	transcriptional regulatory protein	UDP-GlcNAc TRANSFERASE
Rv1466	Rv1302	0.934068	0.972057	14	hypothetical protein	UDP-GlcNAc TRANSFERASE
Rv1477	Rv1302	0.934068	0.904026	1	invasion protein	UDP-GlcNAc TRANSFERASE
Rv1479	Rv1302	0.934068	0.908144	6	transcriptional regulatory protein MOXR1	UDP-GlcNAc TRANSFERASE
Rv1481	Rv1302	0.934068	0.882839	7	hypothetical protein	UDP-GlcNAc TRANSFERASE
Rv1485	Rv1302	0.934068	0.963517	1	ferrochelatase	UDP-GlcNAc TRANSFERASE
Rv1538c	Rv1302	0.934068	0.92273	14	L-aparaginase ansA	UDP-GlcNAc TRANSFERASE
Rv1559	Rv1302	0.934068	0.915353	6	threonine dehydratase	UDP-GlcNAc TRANSFERASE
Rv1636	Rv1302	0.934068	0.934119	14	hypothetical protein	UDP-GlcNAc TRANSFERASE
Rv1637c	Rv1302	0.934068	0.929562	7	hypothetical protein	UDP-GlcNAc TRANSFERASE
Rv1654	Rv1302	0.934068	0.96374	5	acetylglutamate kinase	UDP-GlcNAc TRANSFERASE
Rv1658	Rv1302	0.934068	0.902198	6	argininosuccinate synthase	UDP-GlcNAc TRANSFERASE
Rv1661	Rv1302	0.934068	0.928765	6	polyketide synthase pks7	UDP-GlcNAc TRANSFERASE
Rv1683	Rv1302	0.934068	0.926303	6	acyl-CoA synthetase	UDP-GlcNAc TRANSFERASE
Rv1697	Rv1302	0.934068	0.894861	6	hypothetical protein	UDP-GlcNAc TRANSFERASE
Rv1698	Rv1302	0.934068	0.955734	7	hypothetical protein	UDP-GlcNAc TRANSFERASE
Rv1705c	Rv1302	0.934068	0.972393	13	PPE family protein	UDP-GlcNAc TRANSFERASE
Rv1706c	Rv1302	0.934068	0.973632	13	PPE family protein	UDP-GlcNAc TRANSFERASE
Rv1710	Rv1302	0.934068	0.957932	14	hypothetical protein	UDP-GlcNAc TRANSFERASE
Rv1780	Rv1302	0.934068	0.984178	14	hypothetical protein	UDP-GlcNAc TRANSFERASE
Rv1782	Rv1302	0.934068	0.942471	1	hypothetical protein	UDP-GlcNAc TRANSFERASE
Rv1784	Rv1302	0.934068	0.929609	1	hypothetical protein	UDP-GlcNAc TRANSFERASE
Rv1789	Rv1302	0.934068	0.973927	13	PPE family protein	UDP-GlcNAc TRANSFERASE
Rv1790	Rv1302	0.934068	0.977975	13	PPE family protein	UDP-GlcNAc TRANSFERASE
Rv1795	Rv1302	0.934068	0.925	7	hypothetical protein	UDP-GlcNAc TRANSFERASE
Rv1796	Rv1302	0.934068	0.948911	1	proline rich membrane-anchored mycosin MYCP5	UDP-GlcNAc TRANSFERASE
Rv1798	Rv1302	0.934068	0.935304	1	hypothetical protein	UDP-GlcNAc TRANSFERASE
Rv1801	Rv1302	0.934068	0.983308	20	PPE family protein	UDP-GlcNAc TRANSFERASE
Rv1802	Rv1302	0.934068	0.97757	13	PPE family protein	UDP-GlcNAc TRANSFERASE
Rv1807	Rv1302	0.934068	0.97067	20	PPE family protein	UDP-GlcNAc TRANSFERASE
Rv1808	Rv1302	0.934068	0.965772	13	PPE family protein	UDP-GlcNAc TRANSFERASE
Rv1809	Rv1302	0.934068	0.947975	16	PPE family protein	UDP-GlcNAc TRANSFERASE
Rv1820	Rv1302	0.934068	0.897981	4	hypothetical protein	UDP-GlcNAc TRANSFERASE
Rv1822	Rv1302	0.934068	0.988925	14	pgsA3	UDP-GlcNAc TRANSFERASE
Rv1836c	Rv1302	0.934068	0.926891	7	hypothetical protein	UDP-GlcNAc TRANSFERASE
Rv1837c	Rv1302	0.934068	0.930055	6	malate synthase G	UDP-GlcNAc TRANSFERASE
Rv1845c	Rv1302	0.934068	0.957784	5	hypothetical protein	UDP-GlcNAc TRANSFERASE
Rv1856c	Rv1302	0.934068	0.913065	14	POSSIBLE OXIDOREDUCTASE	UDP-GlcNAc TRANSFERASE
Rv1872c	Rv1302	0.934068	0.935704	4	L-lactate dehydrogenase (cytochrome) LldD2	UDP-GlcNAc TRANSFERASE
Rv2038c	Rv1302	0.934068	0.976039	1	sugar-transport ATP-binding protein ABC transporter	UDP-GlcNAc TRANSFERASE
Rv2040c	Rv1302	0.934068	0.929257	8	sugar-transport integral membrane protein ABC transporter	UDP-GlcNAc TRANSFERASE
Rv2048c	Rv1302	0.934068	0.927515	6	polyketide synthase pks12	UDP-GlcNAc TRANSFERASE
Rv2093c	Rv1302	0.934068	0.976858	1	Sec-independent protein translocase transmembrane	UDP-GlcNAc TRANSFERASE
Rv2095c	Rv1302	0.934068	0.96742	7	hypothetical protein	UDP-GlcNAc TRANSFERASE
Rv2115c	Rv1302	0.934068	0.945944	6	ATPase	UDP-GlcNAc TRANSFERASE
Rv2118c	Rv1302	0.934068	0.972589	5	RNA methyltransferase	UDP-GlcNAc TRANSFERASE
Rv2122c	Rv1302	0.934068	0.95639	14	phosphoribosyl-ATP pyrophosphatase	UDP-GlcNAc TRANSFERASE
Rv2131c	Rv1302	0.934068	0.97573	7	monophosphatase CysQ	UDP-GlcNAc TRANSFERASE
Rv2138	Rv1302	0.934068	0.952239	14	lipoprotein LppL	UDP-GlcNAc TRANSFERASE
Rv2174	Rv1302	0.934068	0.966995	7	integral membrane protein	UDP-GlcNAc TRANSFERASE
Rv2183c	Rv1302	0.934068	0.931103	20	hypothetical protein	UDP-GlcNAc TRANSFERASE
Rv2196	Rv1302	0.934068	0.928733	6	ubiquinol-cytochrome C reductase QcrB	UDP-GlcNAc TRANSFERASE
Rv2197c	Rv1302	0.934068	0.960603	20	transmembrane protein	UDP-GlcNAc TRANSFERASE
Rv2199c	Rv1302	0.934068	0.954485	14	integral membrane protein	UDP-GlcNAc TRANSFERASE
Rv2200c	Rv1302	0.934068	0.955294	6	transmembrane cytochrome C oxidase subunit II	UDP-GlcNAc TRANSFERASE
Rv2204c	Rv1302	0.934068	0.971827	14	hypothetical protein	UDP-GlcNAc TRANSFERASE
Rv2206	Rv1302	0.934068	0.904778	14	transmembrane protein	UDP-GlcNAc TRANSFERASE
Rv2214c	Rv1302	0.934068	0.922082	5	short chain dehydrogenase	UDP-GlcNAc TRANSFERASE
Rv2223c	Rv1302	0.934068	0.988055	6	exported protease	UDP-GlcNAc TRANSFERASE
Rv2239c	Rv1302	0.934068	0.98138	14	hypothetical protein	UDP-GlcNAc TRANSFERASE
Rv2242	Rv1302	0.934068	0.94564	6	hypothetical protein	UDP-GlcNAc TRANSFERASE
Rv2243	Rv1302	0.934068	0.946734	14	acyl-carrier-protein S-malonyltransferase	UDP-GlcNAc TRANSFERASE
Rv2244	Rv1302	0.934068	0.955255	14	acyl carrier protein	UDP-GlcNAc TRANSFERASE
Rv2294	Rv1302	0.934068	0.928698	7	aminotransferase	UDP-GlcNAc TRANSFERASE
Rv2325c	Rv1302	0.934068	0.916171	14	hypothetical protein	UDP-GlcNAc TRANSFERASE
Rv2352c	Rv1302	0.934068	0.945382	20	PPE family protein	UDP-GlcNAc TRANSFERASE
Rv2372c	Rv1302	0.934068	0.937815	14	16S ribosomal RNA methyltransferase RsmE	UDP-GlcNAc TRANSFERASE
Rv2376c	Rv1302	0.934068	0.933556	20	low molecular weight antigen CFP3	UDP-GlcNAc TRANSFERASE
Rv2460c	Rv1302	0.934068	0.890744	12	ATP-dependent Clp protease proteolytic subunit 2	UDP-GlcNAc TRANSFERASE
Rv2462c	Rv1302	0.934068	0.946813	6	trigger factor	UDP-GlcNAc TRANSFERASE
Rv2508c	Rv1302	0.934068	0.910126	1	hypothetical protein	UDP-GlcNAc TRANSFERASE
Rv2518c	Rv1302	0.934068	0.968188	6	lipoprotein LppS	UDP-GlcNAc TRANSFERASE
Rv2552c	Rv1302	0.934068	0.904309	14	shikimate 5-dehydrogenase	UDP-GlcNAc TRANSFERASE
Rv2553c	Rv1302	0.934068	0.943174	4	hypothetical protein	UDP-GlcNAc TRANSFERASE
Rv2567	Rv1302	0.934068	0.92846	6	hypothetical protein	UDP-GlcNAc TRANSFERASE
Rv2569c	Rv1302	0.934068	0.918359	1	hypothetical protein	UDP-GlcNAc TRANSFERASE
Rv2581c	Rv1302	0.934068	0.92276	11	glyoxalase II	UDP-GlcNAc TRANSFERASE
Rv2585c	Rv1302	0.934068	0.973562	6	lipoprotein	UDP-GlcNAc TRANSFERASE
Rv2609c	Rv1302	0.934068	0.948915	4	hypothetical protein	UDP-GlcNAc TRANSFERASE
Rv2671	Rv1302	0.934068	0.987063	7	hypothetical protein	UDP-GlcNAc TRANSFERASE
Rv2673	Rv1302	0.934068	0.96882	6	integral membrane protein	UDP-GlcNAc TRANSFERASE
Rv2676c	Rv1302	0.934068	0.938521	3	hypothetical protein	UDP-GlcNAc TRANSFERASE
Rv2711	Rv1302	0.934068	0.936513	14	IRON-dependent repressor and activator IDER	UDP-GlcNAc TRANSFERASE
Rv2747	Rv1302	0.934068	0.967278	14	N-acetylglutamate synthase	UDP-GlcNAc TRANSFERASE
Rv2753c	Rv1302	0.934068	0.958422	6	dihydrodipicolinate synthase	UDP-GlcNAc TRANSFERASE
Rv2768c	Rv1302	0.934068	0.967344	20	PPE family protein	UDP-GlcNAc TRANSFERASE
Rv2769c	Rv1302	0.934068	0.942875	20	PE family protein	UDP-GlcNAc TRANSFERASE
Rv2770c	Rv1302	0.934068	0.974674	20	PPE family protein	UDP-GlcNAc TRANSFERASE
Rv2846c	Rv1302	0.934068	0.870978	7	integral membrane efflux protein EfpA	UDP-GlcNAc TRANSFERASE
Rv2861c	Rv1302	0.934068	0.8989	6	methionine aminopeptidase	UDP-GlcNAc TRANSFERASE
Rv2881c	Rv1302	0.934068	0.980214	7	cdsA	UDP-GlcNAc TRANSFERASE
Rv2922c	Rv1302	0.934068	0.927289	6	chromosome partition protein Smc	UDP-GlcNAc TRANSFERASE
Rv2927c	Rv1302	0.934068	0.923658	14	hypothetical protein	UDP-GlcNAc TRANSFERASE
Rv2965c	Rv1302	0.934068	0.949842	14	phosphopantetheine adenylyltransferase	UDP-GlcNAc TRANSFERASE
Rv3006	Rv1302	0.934068	0.960876	2	lipoprotein LppZ	UDP-GlcNAc TRANSFERASE
Rv3012c	Rv1302	0.934068	0.94686	19	aspartyl/glutamyl-tRNA amidotransferase	UDP-GlcNAc TRANSFERASE
Rv3015c	Rv1302	0.934068	0.893417	7	hypothetical protein	UDP-GlcNAc TRANSFERASE
Rv3025c	Rv1302	0.934068	0.936987	6	cysteine desulfurase IscS	UDP-GlcNAc TRANSFERASE
Rv3031	Rv1302	0.934068	0.944781	6	hypothetical protein	UDP-GlcNAc TRANSFERASE
Rv3035	Rv1302	0.934068	0.968125	2	hypothetical protein	UDP-GlcNAc TRANSFERASE
Rv3039c	Rv1302	0.934068	0.98855	14	enoyl-CoA hydratase	UDP-GlcNAc TRANSFERASE
Rv3042c	Rv1302	0.934068	0.941893	7	phosphoserine phosphatase	UDP-GlcNAc TRANSFERASE
Rv3044	Rv1302	0.934068	0.965849	7	FEIII-dicitrate-binding periplasmic lipoprote	UDP-GlcNAc TRANSFERASE
Rv3101c	Rv1302	0.934068	0.893428	7	putative cell division protein FTSX	UDP-GlcNAc TRANSFERASE
Rv3125c	Rv1302	0.934068	0.973349	15	PPE family protein	UDP-GlcNAc TRANSFERASE
Rv3136	Rv1302	0.934068	0.964738	13	PPE family protein	UDP-GlcNAc TRANSFERASE
Rv3194c	Rv1302	0.934068	0.963895	2	hypothetical protein	UDP-GlcNAc TRANSFERASE
Rv3208A	Rv1302	0.934068	0.93698	20	hypothetical protein	UDP-GlcNAc TRANSFERASE
Rv3212	Rv1302	0.934068	0.898916	1	hypothetical protein	UDP-GlcNAc TRANSFERASE
Rv3215	Rv1302	0.934068	0.965868	7	isochorismate synthase	UDP-GlcNAc TRANSFERASE
Rv3226c	Rv1302	0.934068	0.956414	7	hypothetical protein	UDP-GlcNAc TRANSFERASE
Rv3246c	Rv1302	0.934068	0.811011	11	two component sensory transduction transcriptional regulatory protein	UDP-GlcNAc TRANSFERASE
Rv3256c	Rv1302	0.934068	0.920034	14	hypothetical protein	UDP-GlcNAc TRANSFERASE
Rv3262	Rv1302	0.934068	0.883534	7	F420-0--gamma-glutamyl ligase	UDP-GlcNAc TRANSFERASE
Rv3267	Rv1302	0.934068	0.927784	6	hypothetical protein	UDP-GlcNAc TRANSFERASE
Rv3289c	Rv1302	0.934068	0.959448	20	transmembrane protein	UDP-GlcNAc TRANSFERASE
Rv3317	Rv1302	0.934068	0.879652	14	succinate dehydrogenase	UDP-GlcNAc TRANSFERASE
Rv3319	Rv1302	0.934068	0.953056	6	sdhB	UDP-GlcNAc TRANSFERASE
Rv3330	Rv1302	0.934068	0.926351	4	penicillin-binding protein DacB1	UDP-GlcNAc TRANSFERASE
Rv3336c	Rv1302	0.934068	0.951506	6	tryptophanyl-tRNA synthetase	UDP-GlcNAc TRANSFERASE
Rv3338	Rv1302	0.934068	0.967662	7	hypothetical protein	UDP-GlcNAc TRANSFERASE
Rv3355c	Rv1302	0.934068	0.975702	20	hypothetical protein	UDP-GlcNAc TRANSFERASE
Rv3423c	Rv1302	0.934068	0.905076	1	alanine racemase	UDP-GlcNAc TRANSFERASE
Rv3478	Rv1302	0.934068	0.973103	13	PE family protein	UDP-GlcNAc TRANSFERASE
Rv3532	Rv1302	0.934068	0.96983	14	PPE family protein	UDP-GlcNAc TRANSFERASE
Rv3593	Rv1302	0.934068	0.957595	6	lipoprotein LpqF	UDP-GlcNAc TRANSFERASE
Rv3602c	Rv1302	0.934068	0.96391	7	pantoate--beta-alanine ligase	UDP-GlcNAc TRANSFERASE
Rv3605c	Rv1302	0.934068	0.906195	14	hypothetical protein	UDP-GlcNAc TRANSFERASE
Rv3607c	Rv1302	0.934068	0.927287	15	dihydroneopterin aldolase FolB	UDP-GlcNAc TRANSFERASE
Rv3621c	Rv1302	0.934068	0.924235	16	PPE family protein	UDP-GlcNAc TRANSFERASE
Rv3627c	Rv1302	0.934068	0.979028	5	hypothetical protein	UDP-GlcNAc TRANSFERASE
Rv3645	Rv1302	0.934068	0.902565	6	transmembrane protein	UDP-GlcNAc TRANSFERASE
Rv3671c	Rv1302	0.934068	0.977091	1	membrane-associated serine protease	UDP-GlcNAc TRANSFERASE
Rv3683	Rv1302	0.934068	0.959031	6	hypothetical protein	UDP-GlcNAc TRANSFERASE
Rv3707c	Rv1302	0.934068	0.91844	4	hypothetical protein	UDP-GlcNAc TRANSFERASE
Rv3709c	Rv1302	0.934068	0.932672	6	aspartate kinase	UDP-GlcNAc TRANSFERASE
Rv3719	Rv1302	0.934068	0.85246	6	hypothetical protein	UDP-GlcNAc TRANSFERASE
Rv3754	Rv1302	0.934068	0.921987	5	prephenate dehydrogenase	UDP-GlcNAc TRANSFERASE
Rv3804c	Rv1302	0.934068	0.931453	7	secreted antigen 85-A FBPA	UDP-GlcNAc TRANSFERASE
Rv3842c	Rv1302	0.934068	0.89473	1	glycerophosphoryl diester phosphodiesterase	UDP-GlcNAc TRANSFERASE
Rv3853	Rv1302	0.934068	0.91217	14	ribonuclease activity regulator protein RraA	UDP-GlcNAc TRANSFERASE
Rv0051	Rv1315	0.992774	0.862431	0	transmembrane protein	murA
Rv0068	Rv1315	0.992774	0.781821	13	short chain dehydrogenase	murA
Rv0189c	Rv1315	0.992774	0.928968	0	dihydroxy-acid dehydratase	murA
Rv0206c	Rv1315	0.992774	0.922219	0	transmembrane transport protein MmpL3	murA
Rv0263c	Rv1315	0.992774	0.767044	13	hypothetical protein	murA
Rv0291	Rv1315	0.992774	0.818871	11	membrane-anchored mycosin	murA
Rv0338c	Rv1315	0.992774	0.917635	0	iron-sulfur-binding reductase	murA
Rv0357c	Rv1315	0.992774	0.819377	0	adenylosuccinate synthetase	murA
Rv0401	Rv1315	0.992774	0.809739	20	transmembrane protein	murA
Rv0440	Rv1315	0.992774	0.959964	0	chaperonin GroEL	murA
Rv0515	Rv1315	0.992774	0.798407	20	13E12 repeat family protein	murA
Rv0524	Rv1315	0.992774	0.899632	1	glutamate-1-semialdehyde aminotransferase	murA
Rv0558	Rv1315	0.992774	0.799751	20	ubiquinone/menaquinone biosynthesis methyltransferase	murA
Rv0734	Rv1315	0.992774	0.94136	20	methionine aminopeptidase	murA
Rv0809	Rv1315	0.992774	0.853178	0	phosphoribosylaminoimidazole synthetase	murA
Rv0821c	Rv1315	0.992774	0.848295	20	phosphate transport regulator	murA
Rv0860	Rv1315	0.992774	0.917746	0	fatty oxidation protein FadB	murA
Rv1005c	Rv1315	0.992774	0.889518	6	aminodeoxychorismate synthase component I	murA
Rv1010	Rv1315	0.992774	0.859659	9	dimethyladenosine transferase	murA
Rv1018c	Rv1315	0.992774	0.902423	0	UDP-N-acetylglucosamine pyrophosphorylase glmU	murA
Rv1023	Rv1315	0.992774	0.936877	0	phosphopyruvate hydratase	murA
Rv1098c	Rv1315	0.992774	0.868211	0	fumarate hydratase	murA
Rv1099c	Rv1315	0.992774	0.835848	0	fructose 1,6-bisphosphatase II	murA
Rv1165	Rv1315	0.992774	0.86499	0	GTP-binding translation elongation factor TypA	murA
Rv1203c	Rv1315	0.992774	0.797892	20	hypothetical protein	murA
Rv1220c	Rv1315	0.992774	0.828401	20	methyltransferase	murA
Rv1333	Rv1315	0.992774	0.886713	18	hydrolase	murA
Rv1380	Rv1315	0.992774	0.890369	7	aspartate carbamoyltransferase	murA
Rv1387	Rv1315	0.992774	0.906617	11	PPE family protein	murA
Rv1408	Rv1315	0.992774	0.890548	13	ribulose-phosphate 3-epimerase	murA
Rv1420	Rv1315	0.992774	0.925984	0	excinuclease ABC subunit C	murA
Rv1448c	Rv1315	0.992774	0.841565	0	transaldolase	murA
Rv1458c	Rv1315	0.992774	0.859446	7	unidentified antibiotic-transport ATP-binding protein	murA
Rv1464	Rv1315	0.992774	0.873186	0	cysteine desulfurase	murA
Rv1493	Rv1315	0.992774	0.919593	0	methylmalonyl-CoA mutase	murA
Rv1496	Rv1315	0.992774	0.816849	8	arginine/ornithine transport system ATPase	murA
Rv1529	Rv1315	0.992774	0.829255	8	acyl-CoA synthetase	murA
Rv1589	Rv1315	0.992774	0.851225	0	biotin synthase	murA
Rv1599	Rv1315	0.992774	0.917238	0	histidinol dehydrogenase	murA
Rv1600	Rv1315	0.992774	0.868665	0	histidinol-phosphate aminotransferase	murA
Rv1602	Rv1315	0.992774	0.833477	20	hisH	murA
Rv1609	Rv1315	0.992774	0.844469	0	anthranilate synthase component I	murA
Rv1612	Rv1315	0.992774	0.909693	0	tryptophan synthase subunit beta	murA
Rv1650	Rv1315	0.992774	0.929534	0	phenylalanyl-tRNA synthetase subunit beta	murA
Rv1830	Rv1315	0.992774	0.811849	20	hypothetical protein	murA
Rv2124c	Rv1315	0.992774	0.914715	0	metH	murA
Rv2145c	Rv1315	0.992774	0.877346	20	hypothetical protein	murA
Rv2151c	Rv1315	0.992774	0.818819	13	cell division protein FtsQ	murA
Rv2154c	Rv1315	0.992774	0.832977	0	FtsW-like protein FtsW	murA
Rv2156c	Rv1315	0.992774	0.979083	0	murX	murA
Rv2157c	Rv1315	0.992774	0.865064	1	murF	murA
Rv2178c	Rv1315	0.992774	0.97078	0	aroG	murA
Rv2188c	Rv1315	0.992774	0.839114	8	hypothetical protein	murA
Rv2215	Rv1315	0.992774	0.885297	1	dihydrolipoamide acetyltransferase	murA
Rv2217	Rv1315	0.992774	0.795831	20	lipoyltransferase	murA
Rv2218	Rv1315	0.992774	0.873614	0	lipoyl synthase	murA
Rv2222c	Rv1315	0.992774	0.968799	0	glutamine synthetase	murA
Rv2259	Rv1315	0.992774	0.865849	0	zinc-dependent alcohol dehydrogenase AdhE2	murA
Rv2321c	Rv1315	0.992774	0.914952	20	ornithine aminotransferase	murA
Rv2331A	Rv1315	0.992774	0.79898	20	hypothetical protein	murA
Rv2339	Rv1315	0.992774	0.919202	0	transmembrane transport protein MmpL9	murA
Rv2419c	Rv1315	0.992774	0.757176	20	phosphoglycerate mutase	murA
Rv2442c	Rv1315	0.992774	0.833161	20	50S ribosomal protein L21	murA
Rv2540c	Rv1315	0.992774	0.866242	0	chorismate synthase	murA
Rv2610c	Rv1315	0.992774	0.837251	0	alpha-mannosyltransferase PIMA	murA
Rv2613c	Rv1315	0.992774	0.79528	13	hypothetical protein	murA
Rv2696c	Rv1315	0.992774	0.764415	13	hypothetical protein	murA
Rv2702	Rv1315	0.992774	0.869305	13	polyphosphate glucokinase PPGK	murA
Rv2725c	Rv1315	0.992774	0.821934	0	GTP-binding protein HflX	murA
Rv2726c	Rv1315	0.992774	0.837435	13	diaminopimelate epimerase	murA
Rv2727c	Rv1315	0.992774	0.901867	11	miaA	murA
Rv2737c	Rv1315	0.992774	0.916636	11	DNA recombination protein RecA	murA
Rv2739c	Rv1315	0.992774	0.847605	11	alanine rich transferase	murA
Rv2748c	Rv1315	0.992774	0.920566	0	cell division transmembrane protein FtsK	murA
Rv2763c	Rv1315	0.992774	0.799594	20	dihydrofolate reductase DFRA (DHFR)	murA
Rv2870c	Rv1315	0.992774	0.860945	3	dxr	murA
Rv2903c	Rv1315	0.992774	0.750553	13	signal peptidase I LepB	murA
Rv2968c	Rv1315	0.992774	0.811868	20	integral membrane protein	murA
Rv2977c	Rv1315	0.992774	0.856003	11	thiamine monophosphate kinase	murA
Rv2995c	Rv1315	0.992774	0.854893	0	3-isopropylmalate dehydrogenase	murA
Rv2996c	Rv1315	0.992774	0.904532	0	D-3-phosphoglycerate dehydrogenase	murA
Rv3001c	Rv1315	0.992774	0.916634	0	ketol-acid reductoisomerase	murA
Rv3024c	Rv1315	0.992774	0.838311	0	tRNA-specific 2-thiouridylase MnmA	murA
Rv3029c	Rv1315	0.992774	0.934519	11	electron transfer flavoprotein subunit beta	murA
Rv3117	Rv1315	0.992774	0.865951	0	thiosulfate sulfurtransferase CysA3	murA
Rv3117	Rv1315	0.992774	0.833553	0	thiosulfate sulfurtransferase CysA3	murA
Rv3198c	Rv1315	0.992774	0.928983	0	ATP-dependent DNA helicase II UVRD2	murA
Rv3206c	Rv1315	0.992774	0.801847	0	molybdopterin biosynthesis-like protein MoeZ	murA
Rv3261	Rv1315	0.992774	0.855192	0	LPPG:FO 2-phospho-L-lactate transferase	murA
Rv3274c	Rv1315	0.992774	0.936895	0	acyl-CoA dehydrogenase FADE25	murA
Rv3308	Rv1315	0.992774	0.866748	0	phosphomannomutase	murA
Rv3356c	Rv1315	0.992774	0.822299	11	folD	murA
Rv3410c	Rv1315	0.992774	0.923994	0	guaB3	murA
Rv3411c	Rv1315	0.992774	0.922752	0	guaB2	murA
Rv3433c	Rv1315	0.992774	0.953858	7	hypothetical protein	murA
Rv3436c	Rv1315	0.992774	0.923641	0	glmS	murA
Rv3441c	Rv1315	0.992774	0.873763	1	phospho-sugar mutase / MRSA protein	murA
Rv3442c	Rv1315	0.992774	0.932403	20	30S ribosomal protein S9	murA
Rv3456c	Rv1315	0.992774	0.776108	20	50S ribosomal protein L17	murA
Rv3589	Rv1315	0.992774	0.876091	11	adenine glycosylase MutY	murA
Rv3609c	Rv1315	0.992774	0.827044	20	GTP cyclohydrolase I	murA
Rv3610c	Rv1315	0.992774	0.915698	0	membrane-bound protease FTSH	murA
Rv3644c	Rv1315	0.992774	0.89361	1	DNA polymerase III subunit delta	murA
Rv3712	Rv1315	0.992774	0.874844	0	ligase	murA
Rv3721c	Rv1315	0.992774	0.909897	0	DNA polymerase III subunits gamma and tau	murA
Rv3724B	Rv1315	0.992774	0.909448	20	cutinase	murA
Rv3781	Rv1315	0.992774	0.828433	7	rfbE	murA
Rv3834c	Rv1315	0.992774	0.86414	0	seryl-tRNA synthetase	murA
Rv3838c	Rv1315	0.992774	0.887809	11	prephenate dehydratase	murA
Rv3917c	Rv1315	0.992774	0.806954	13	chromosome partitioning protein ParB	murA
Rv3921c	Rv1315	0.992774	0.874697	0	putative inner membrane protein	murA
Rv0051	Rv2152c	0.992774	0.987203	0	transmembrane protein	murC
Rv0068	Rv2152c	0.992774	0.907294	13	short chain dehydrogenase	murC
Rv0189c	Rv2152c	0.992774	0.940641	0	dihydroxy-acid dehydratase	murC
Rv0206c	Rv2152c	0.992774	0.935194	0	transmembrane transport protein MmpL3	murC
Rv0263c	Rv2152c	0.992774	0.987414	13	hypothetical protein	murC
Rv0291	Rv2152c	0.992774	0.976566	11	membrane-anchored mycosin	murC
Rv0338c	Rv2152c	0.992774	0.932639	0	iron-sulfur-binding reductase	murC
Rv0357c	Rv2152c	0.992774	0.985581	0	adenylosuccinate synthetase	murC
Rv0401	Rv2152c	0.992774	0.993431	20	transmembrane protein	murC
Rv0440	Rv2152c	0.992774	0.730904	0	chaperonin GroEL	murC
Rv0515	Rv2152c	0.992774	0.953503	20	13E12 repeat family protein	murC
Rv0524	Rv2152c	0.992774	0.95611	1	glutamate-1-semialdehyde aminotransferase	murC
Rv0558	Rv2152c	0.992774	0.990215	20	ubiquinone/menaquinone biosynthesis methyltransferase	murC
Rv0734	Rv2152c	0.992774	0.925817	20	methionine aminopeptidase	murC
Rv0809	Rv2152c	0.992774	0.97111	0	phosphoribosylaminoimidazole synthetase	murC
Rv0821c	Rv2152c	0.992774	0.977456	20	phosphate transport regulator	murC
Rv0860	Rv2152c	0.992774	0.920972	0	fatty oxidation protein FadB	murC
Rv1005c	Rv2152c	0.992774	0.967986	6	aminodeoxychorismate synthase component I	murC
Rv1010	Rv2152c	0.992774	0.937525	9	dimethyladenosine transferase	murC
Rv1018c	Rv2152c	0.992774	0.96368	0	UDP-N-acetylglucosamine pyrophosphorylase glmU	murC
Rv1023	Rv2152c	0.992774	0.919406	0	phosphopyruvate hydratase	murC
Rv1098c	Rv2152c	0.992774	0.978926	0	fumarate hydratase	murC
Rv1099c	Rv2152c	0.992774	0.990829	0	fructose 1,6-bisphosphatase II	murC
Rv1165	Rv2152c	0.992774	0.965728	0	GTP-binding translation elongation factor TypA	murC
Rv1203c	Rv2152c	0.992774	0.953501	20	hypothetical protein	murC
Rv1220c	Rv2152c	0.992774	0.95338	20	methyltransferase	murC
Rv1315	Rv2152c	0.992774	0.805635	0	murA	murC
Rv1333	Rv2152c	0.992774	0.959254	18	hydrolase	murC
Rv1380	Rv2152c	0.992774	0.975025	7	aspartate carbamoyltransferase	murC
Rv1387	Rv2152c	0.992774	0.937459	11	PPE family protein	murC
Rv1408	Rv2152c	0.992774	0.929319	13	ribulose-phosphate 3-epimerase	murC
Rv1420	Rv2152c	0.992774	0.928515	0	excinuclease ABC subunit C	murC
Rv1448c	Rv2152c	0.992774	0.98809	0	transaldolase	murC
Rv1458c	Rv2152c	0.992774	0.992944	7	unidentified antibiotic-transport ATP-binding protein	murC
Rv1464	Rv2152c	0.992774	0.952838	0	cysteine desulfurase	murC
Rv1493	Rv2152c	0.992774	0.914405	0	methylmalonyl-CoA mutase	murC
Rv1496	Rv2152c	0.992774	0.966939	8	arginine/ornithine transport system ATPase	murC
Rv1529	Rv2152c	0.992774	0.983186	8	acyl-CoA synthetase	murC
Rv1589	Rv2152c	0.992774	0.989387	0	biotin synthase	murC
Rv1599	Rv2152c	0.992774	0.897616	0	histidinol dehydrogenase	murC
Rv1600	Rv2152c	0.992774	0.987151	0	histidinol-phosphate aminotransferase	murC
Rv1602	Rv2152c	0.992774	0.950688	20	hisH	murC
Rv1609	Rv2152c	0.992774	0.977369	0	anthranilate synthase component I	murC
Rv1612	Rv2152c	0.992774	0.880914	0	tryptophan synthase subunit beta	murC
Rv1650	Rv2152c	0.992774	0.929703	0	phenylalanyl-tRNA synthetase subunit beta	murC
Rv1830	Rv2152c	0.992774	0.977211	20	hypothetical protein	murC
Rv2124c	Rv2152c	0.992774	0.909694	0	metH	murC
Rv2145c	Rv2152c	0.992774	0.965323	20	hypothetical protein	murC
Rv2151c	Rv2152c	0.992774	0.983346	13	cell division protein FtsQ	murC
Rv2154c	Rv2152c	0.992774	0.986318	0	FtsW-like protein FtsW	murC
Rv2156c	Rv2152c	0.992774	0.864501	0	murX	murC
Rv2157c	Rv2152c	0.992774	0.981501	1	murF	murC
Rv2178c	Rv2152c	0.992774	0.835403	0	aroG	murC
Rv2188c	Rv2152c	0.992774	0.97449	8	hypothetical protein	murC
Rv2215	Rv2152c	0.992774	0.878027	1	dihydrolipoamide acetyltransferase	murC
Rv2217	Rv2152c	0.992774	0.967601	20	lipoyltransferase	murC
Rv2218	Rv2152c	0.992774	0.983422	0	lipoyl synthase	murC
Rv2222c	Rv2152c	0.992774	0.79104	0	glutamine synthetase	murC
Rv2259	Rv2152c	0.992774	0.893139	0	zinc-dependent alcohol dehydrogenase AdhE2	murC
Rv2321c	Rv2152c	0.992774	0.912688	20	ornithine aminotransferase	murC
Rv2331A	Rv2152c	0.992774	0.953504	20	hypothetical protein	murC
Rv2339	Rv2152c	0.992774	0.917191	0	transmembrane transport protein MmpL9	murC
Rv2419c	Rv2152c	0.992774	0.984942	20	phosphoglycerate mutase	murC
Rv2442c	Rv2152c	0.992774	0.948242	20	50S ribosomal protein L21	murC
Rv2540c	Rv2152c	0.992774	0.943925	0	chorismate synthase	murC
Rv2610c	Rv2152c	0.992774	0.986783	0	alpha-mannosyltransferase PIMA	murC
Rv2613c	Rv2152c	0.992774	0.992068	13	hypothetical protein	murC
Rv2696c	Rv2152c	0.992774	0.981794	13	hypothetical protein	murC
Rv2702	Rv2152c	0.992774	0.980259	13	polyphosphate glucokinase PPGK	murC
Rv2725c	Rv2152c	0.992774	0.986561	0	GTP-binding protein HflX	murC
Rv2726c	Rv2152c	0.992774	0.982408	13	diaminopimelate epimerase	murC
Rv2727c	Rv2152c	0.992774	0.97401	11	miaA	murC
Rv2737c	Rv2152c	0.992774	0.910889	11	DNA recombination protein RecA	murC
Rv2739c	Rv2152c	0.992774	0.946521	11	alanine rich transferase	murC
Rv2748c	Rv2152c	0.992774	0.92955	0	cell division transmembrane protein FtsK	murC
Rv2763c	Rv2152c	0.992774	0.985854	20	dihydrofolate reductase DFRA (DHFR)	murC
Rv2870c	Rv2152c	0.992774	0.958077	3	dxr	murC
Rv2903c	Rv2152c	0.992774	0.980165	13	signal peptidase I LepB	murC
Rv2968c	Rv2152c	0.992774	0.98103	20	integral membrane protein	murC
Rv2977c	Rv2152c	0.992774	0.982988	11	thiamine monophosphate kinase	murC
Rv2995c	Rv2152c	0.992774	0.982022	0	3-isopropylmalate dehydrogenase	murC
Rv2996c	Rv2152c	0.992774	0.956419	0	D-3-phosphoglycerate dehydrogenase	murC
Rv3001c	Rv2152c	0.992774	0.958903	0	ketol-acid reductoisomerase	murC
Rv3024c	Rv2152c	0.992774	0.988057	0	tRNA-specific 2-thiouridylase MnmA	murC
Rv3029c	Rv2152c	0.992774	0.894337	11	electron transfer flavoprotein subunit beta	murC
Rv3117	Rv2152c	0.992774	0.974845	0	thiosulfate sulfurtransferase CysA3	murC
Rv3117	Rv2152c	0.992774	0.959732	0	thiosulfate sulfurtransferase CysA3	murC
Rv3198c	Rv2152c	0.992774	0.92829	0	ATP-dependent DNA helicase II UVRD2	murC
Rv3206c	Rv2152c	0.992774	0.910797	0	molybdopterin biosynthesis-like protein MoeZ	murC
Rv3261	Rv2152c	0.992774	0.991049	0	LPPG:FO 2-phospho-L-lactate transferase	murC
Rv3274c	Rv2152c	0.992774	0.91515	0	acyl-CoA dehydrogenase FADE25	murC
Rv3308	Rv2152c	0.992774	0.981958	0	phosphomannomutase	murC
Rv3356c	Rv2152c	0.992774	0.980802	11	folD	murC
Rv3410c	Rv2152c	0.992774	0.900995	0	guaB3	murC
Rv3411c	Rv2152c	0.992774	0.836119	0	guaB2	murC
Rv3433c	Rv2152c	0.992774	0.889859	7	hypothetical protein	murC
Rv3436c	Rv2152c	0.992774	0.924054	0	glmS	murC
Rv3441c	Rv2152c	0.992774	0.977669	1	phospho-sugar mutase / MRSA protein	murC
Rv3442c	Rv2152c	0.992774	0.908617	20	30S ribosomal protein S9	murC
Rv3456c	Rv2152c	0.992774	0.985974	20	50S ribosomal protein L17	murC
Rv3589	Rv2152c	0.992774	0.960772	11	adenine glycosylase MutY	murC
Rv3609c	Rv2152c	0.992774	0.981438	20	GTP cyclohydrolase I	murC
Rv3610c	Rv2152c	0.992774	0.914105	0	membrane-bound protease FTSH	murC
Rv3644c	Rv2152c	0.992774	0.920955	1	DNA polymerase III subunit delta	murC
Rv3712	Rv2152c	0.992774	0.977571	0	ligase	murC
Rv3721c	Rv2152c	0.992774	0.960859	0	DNA polymerase III subunits gamma and tau	murC
Rv3724B	Rv2152c	0.992774	0.918062	20	cutinase	murC
Rv3781	Rv2152c	0.992774	0.961563	7	rfbE	murC
Rv3834c	Rv2152c	0.992774	0.960667	0	seryl-tRNA synthetase	murC
Rv3838c	Rv2152c	0.992774	0.979022	11	prephenate dehydratase	murC
Rv3917c	Rv2152c	0.992774	0.99391	13	chromosome partitioning protein ParB	murC
Rv3921c	Rv2152c	0.992774	0.978843	0	putative inner membrane protein	murC
Rv0002	Rv2155c	1	0.983707	10	DNA polymerase III subunit beta	murD
Rv0003	Rv2155c	1	0.991706	4	recombination protein recF	murD
Rv0244c	Rv2155c	1	0.905932	11	acyl-CoA dehydrogenase FADE5	murD
Rv0264c	Rv2155c	1	0.977031	9	hypothetical protein	murD
Rv0410c	Rv2155c	1	0.911577	11	serine/threonine-protein kinase PKNG	murD
Rv0511	Rv2155c	1	0.984257	11	uroporphyrin-III C-methyltransferase HemD	murD
Rv0553	Rv2155c	1	0.946398	9	O-succinylbenzoate synthase	murD
Rv0555	Rv2155c	1	0.963577	11	2-succinyl-5-enolpyruvyl-6-hydroxy-3-cyclohex	murD
Rv0704	Rv2155c	1	0.878773	11	50S ribosomal protein L2	murD
Rv0707	Rv2155c	1	0.983967	4	30S ribosomal protein S3	murD
Rv0772	Rv2155c	1	0.955837	11	phosphoribosylamine--glycine ligase	murD
Rv0903c	Rv2155c	1	0.972349	9	two component response transcriptional regulator	murD
Rv0955	Rv2155c	1	0.973096	0	integral membrane protein	murD
Rv0994	Rv2155c	1	0.958003	10	molybdopterin biosynthesis protein MoeA1	murD
Rv1177	Rv2155c	1	0.963	9	ferredoxin FdxC	murD
Rv1178	Rv2155c	1	0.963304	6	N-succinyldiaminopimelate aminotransferase	murD
Rv1299	Rv2155c	1	0.916116	11	peptide chain release factor 1	murD
Rv1391	Rv2155c	1	0.972313	11	dfp	murD
Rv1402	Rv2155c	1	0.977914	11	primosome assembly protein PriA	murD
Rv1421	Rv2155c	1	0.973419	8	hypothetical protein	murD
Rv1423	Rv2155c	1	0.897451	2	transcriptional regulatory protein WHIA	murD
Rv1451	Rv2155c	1	0.95933	1	protoheme IX farnesyltransferase	murD
Rv1459c	Rv2155c	1	0.984855	11	integral membrane protein	murD
Rv1480	Rv2155c	1	0.970398	6	hypothetical protein	murD
Rv1484	Rv2155c	1	0.923618	1	inhA	murD
Rv1492	Rv2155c	1	0.974499	11	methylmalonyl-CoA mutase small subunit	murD
Rv1568	Rv2155c	1	0.965727	11	bioA	murD
Rv1569	Rv2155c	1	0.979715	0	8-amino-7-oxononanoate synthase	murD
Rv1595	Rv2155c	1	0.97908	5	L-aspartate oxidase	murD
Rv1611	Rv2155c	1	0.871633	7	indole-3-glycerol-phosphate synthase	murD
Rv1626	Rv2155c	1	0.969225	9	two-component system transcriptional regulator	murD
Rv1649	Rv2155c	1	0.964145	11	phenylalanyl-tRNA synthetase subunit alpha	murD
Rv1652	Rv2155c	1	0.879185	9	N-acetyl-gamma-glutamyl-phosphate reductase	murD
Rv1653	Rv2155c	1	0.960897	11	argJ	murD
Rv1713	Rv2155c	1	0.965887	11	GTP-binding protein EngA	murD
Rv1950c	Rv2155c	1	0.938411	20	hypothetical protein	murD
Rv2097c	Rv2155c	1	0.849325	11	hypothetical protein	murD
Rv2125	Rv2155c	1	0.948904	10	hypothetical protein	murD
Rv2139	Rv2155c	1	0.983597	2	dihydroorotate dehydrogenase 2	murD
Rv2159c	Rv2155c	1	0.938348	13	hypothetical protein	murD
Rv2225	Rv2155c	1	0.948236	9	3-methyl-2-oxobutanoate hydroxymethyltransferase	murD
Rv2228c	Rv2155c	1	0.967483	7	hypothetical protein	murD
Rv2470	Rv2155c	1	0.974742	9	globin GlbO	murD
Rv2559c	Rv2155c	1	0.983307	11	recombination factor protein RarA	murD
Rv2586c	Rv2155c	1	0.992137	11	preprotein translocase subunit SecF	murD
Rv2606c	Rv2155c	1	0.897159	4	pyridoxal biosynthesis lyase PdxS	murD
Rv2703	Rv2155c	1	0.963051	11	RNA polymerase sigma factor	murD
Rv2733c	Rv2155c	1	0.976492	11	hypothetical protein	murD
Rv2772c	Rv2155c	1	0.98703	12	transmembrane protein	murD
Rv2783c	Rv2155c	1	0.901086	11	gpsI	murD
Rv2839c	Rv2155c	1	0.961271	11	infB	murD
Rv2841c	Rv2155c	1	0.977926	11	transcription elongation factor NusA	murD
Rv2973c	Rv2155c	1	0.929076	11	ATP-dependent DNA helicase RecG	murD
Rv3011c	Rv2155c	1	0.88846	11	aspartyl/glutamyl-tRNA amidotransferase	murD
Rv3139	Rv2155c	1	0.973747	11	acyl-CoA dehydrogenase FADE24	murD
Rv3195	Rv2155c	1	0.973226	11	hypothetical protein	murD
Rv3396c	Rv2155c	1	0.962247	11	guaA	murD
Rv3417c	Rv2155c	1	0.956301	11	chaperonin GroEL	murD
Rv3419c	Rv2155c	1	0.950307	1	gcp	murD
Rv3580c	Rv2155c	1	0.95864	11	cysteinyl-tRNA synthetase	murD
Rv3625c	Rv2155c	1	0.979581	2	cell cycle protein MESJ	murD
Rv3670	Rv2155c	1	0.986044	6	epoxide hydrolase EphE	murD
Rv3679	Rv2155c	1	0.983073	9	anion transporter ATPase	murD
Rv3682	Rv2155c	1	0.899221	11	ponA2	murD
Rv3910	Rv2155c	1	0.916202	11	transmembrane protein	murD
Rv0014c	Rv2361c	0.934068	0.984658	7	transmembrane serine/threonine-protein kinase	LONG (C50) CHAIN Z-ISOPRENYL DIPHOSPHATE SYNTHASE
Rv0016c	Rv2361c	0.934068	0.966982	7	penicillin-binding protein PbpA	LONG (C50) CHAIN Z-ISOPRENYL DIPHOSPHATE SYNTHASE
Rv0017c	Rv2361c	0.934068	0.983015	7	cell division protein RodA	LONG (C50) CHAIN Z-ISOPRENYL DIPHOSPHATE SYNTHASE
Rv0040c	Rv2361c	0.934068	0.944234	10	secreted proline rich protein MTC28	LONG (C50) CHAIN Z-ISOPRENYL DIPHOSPHATE SYNTHASE
Rv0056	Rv2361c	0.934068	0.991991	13	50S ribosomal protein L9	LONG (C50) CHAIN Z-ISOPRENYL DIPHOSPHATE SYNTHASE
Rv0070c	Rv2361c	0.934068	0.937284	0	serine hydroxymethyltransferase	LONG (C50) CHAIN Z-ISOPRENYL DIPHOSPHATE SYNTHASE
Rv0075	Rv2361c	0.934068	0.911409	13	aminotransferase	LONG (C50) CHAIN Z-ISOPRENYL DIPHOSPHATE SYNTHASE
Rv0183	Rv2361c	0.934068	0.968002	5	lysophospholipase	LONG (C50) CHAIN Z-ISOPRENYL DIPHOSPHATE SYNTHASE
Rv0202c	Rv2361c	0.934068	0.913299	7	transmembrane transport protein MmpL11	LONG (C50) CHAIN Z-ISOPRENYL DIPHOSPHATE SYNTHASE
Rv0204c	Rv2361c	0.934068	0.975389	0	transmembrane protein	LONG (C50) CHAIN Z-ISOPRENYL DIPHOSPHATE SYNTHASE
Rv0226c	Rv2361c	0.934068	0.985758	0	transmembrane protein	LONG (C50) CHAIN Z-ISOPRENYL DIPHOSPHATE SYNTHASE
Rv0238	Rv2361c	0.934068	0.969871	13	TetR family transcriptional regulator	LONG (C50) CHAIN Z-ISOPRENYL DIPHOSPHATE SYNTHASE
Rv0280	Rv2361c	0.934068	0.935066	5	PPE family protein	LONG (C50) CHAIN Z-ISOPRENYL DIPHOSPHATE SYNTHASE
Rv0282	Rv2361c	0.934068	0.978689	7	hypothetical protein	LONG (C50) CHAIN Z-ISOPRENYL DIPHOSPHATE SYNTHASE
Rv0289	Rv2361c	0.934068	0.933421	6	hypothetical protein	LONG (C50) CHAIN Z-ISOPRENYL DIPHOSPHATE SYNTHASE
Rv0290	Rv2361c	0.934068	0.930219	3	transmembrane protein	LONG (C50) CHAIN Z-ISOPRENYL DIPHOSPHATE SYNTHASE
Rv0292	Rv2361c	0.934068	0.976575	7	transmembrane protein	LONG (C50) CHAIN Z-ISOPRENYL DIPHOSPHATE SYNTHASE
Rv0351	Rv2361c	0.934068	0.946	13	GRPE protein (HSP-70 cofactor)	LONG (C50) CHAIN Z-ISOPRENYL DIPHOSPHATE SYNTHASE
Rv0383c	Rv2361c	0.934068	0.965637	6	hypothetical protein	LONG (C50) CHAIN Z-ISOPRENYL DIPHOSPHATE SYNTHASE
Rv0411c	Rv2361c	0.934068	0.98142	1	glutamine-binding lipoprotein	LONG (C50) CHAIN Z-ISOPRENYL DIPHOSPHATE SYNTHASE
Rv0436c	Rv2361c	0.934068	0.962456	3	CDP-diacylglycerol--serine O-phosphatidyltransferase	LONG (C50) CHAIN Z-ISOPRENYL DIPHOSPHATE SYNTHASE
Rv0453	Rv2361c	0.934068	0.922891	6	PPE family protein	LONG (C50) CHAIN Z-ISOPRENYL DIPHOSPHATE SYNTHASE
Rv0469	Rv2361c	0.934068	0.779449	3	mycolic acid synthase	LONG (C50) CHAIN Z-ISOPRENYL DIPHOSPHATE SYNTHASE
Rv0470c	Rv2361c	0.934068	0.988327	6	mycolic acid synthase pcaA	LONG (C50) CHAIN Z-ISOPRENYL DIPHOSPHATE SYNTHASE
Rv0475	Rv2361c	0.934068	0.984114	13	iron-regulated heparin binding hemagglutinin	LONG (C50) CHAIN Z-ISOPRENYL DIPHOSPHATE SYNTHASE
Rv0478	Rv2361c	0.934068	0.892501	13	deoxyribose-phosphate aldolase	LONG (C50) CHAIN Z-ISOPRENYL DIPHOSPHATE SYNTHASE
Rv0490	Rv2361c	0.934068	0.976175	2	putative two component sensor histidine kinas	LONG (C50) CHAIN Z-ISOPRENYL DIPHOSPHATE SYNTHASE
Rv0495c	Rv2361c	0.934068	0.961678	7	hypothetical protein	LONG (C50) CHAIN Z-ISOPRENYL DIPHOSPHATE SYNTHASE
Rv0498	Rv2361c	0.934068	0.963019	5	hypothetical protein	LONG (C50) CHAIN Z-ISOPRENYL DIPHOSPHATE SYNTHASE
Rv0501	Rv2361c	0.934068	0.937791	7	UDP-glucose 4-epimerase	LONG (C50) CHAIN Z-ISOPRENYL DIPHOSPHATE SYNTHASE
Rv0502	Rv2361c	0.934068	0.973086	6	hypothetical protein	LONG (C50) CHAIN Z-ISOPRENYL DIPHOSPHATE SYNTHASE
Rv0503c	Rv2361c	0.934068	0.959634	0	cyclopropane-fatty-acyl-phospholipid synthase	LONG (C50) CHAIN Z-ISOPRENYL DIPHOSPHATE SYNTHASE
Rv0509	Rv2361c	0.934068	0.975268	1	glutamyl-tRNA reductase	LONG (C50) CHAIN Z-ISOPRENYL DIPHOSPHATE SYNTHASE
Rv0525	Rv2361c	0.934068	0.899052	13	hypothetical protein	LONG (C50) CHAIN Z-ISOPRENYL DIPHOSPHATE SYNTHASE
Rv0527	Rv2361c	0.934068	0.965854	13	cytochrome C-type biogenesis protein CcdA	LONG (C50) CHAIN Z-ISOPRENYL DIPHOSPHATE SYNTHASE
Rv0529	Rv2361c	0.934068	0.980716	0	cytochrome C-type biogenesis protein CcsA	LONG (C50) CHAIN Z-ISOPRENYL DIPHOSPHATE SYNTHASE
Rv0534c	Rv2361c	0.934068	0.91938	13	1,4-dihydroxy-2-naphthoate octaprenyltransferase	LONG (C50) CHAIN Z-ISOPRENYL DIPHOSPHATE SYNTHASE
Rv0546c	Rv2361c	0.934068	0.991742	13	hypothetical protein	LONG (C50) CHAIN Z-ISOPRENYL DIPHOSPHATE SYNTHASE
Rv0554	Rv2361c	0.934068	0.966461	4	peroxidase BpoC	LONG (C50) CHAIN Z-ISOPRENYL DIPHOSPHATE SYNTHASE
Rv0559c	Rv2361c	0.934068	0.943478	20	hypothetical protein	LONG (C50) CHAIN Z-ISOPRENYL DIPHOSPHATE SYNTHASE
Rv0639	Rv2361c	0.934068	0.956808	4	transcription antitermination protein NusG	LONG (C50) CHAIN Z-ISOPRENYL DIPHOSPHATE SYNTHASE
Rv0646c	Rv2361c	0.934068	0.948417	4	lipase/esterase LipG	LONG (C50) CHAIN Z-ISOPRENYL DIPHOSPHATE SYNTHASE
Rv0655	Rv2361c	0.934068	0.872598	7	ribonucleotide ABC transporter ATP-binding protein	LONG (C50) CHAIN Z-ISOPRENYL DIPHOSPHATE SYNTHASE
Rv0715	Rv2361c	0.934068	0.917507	13	50S ribosomal protein L24	LONG (C50) CHAIN Z-ISOPRENYL DIPHOSPHATE SYNTHASE
Rv0716	Rv2361c	0.934068	0.94177	13	50S ribosomal protein L5	LONG (C50) CHAIN Z-ISOPRENYL DIPHOSPHATE SYNTHASE
Rv0718	Rv2361c	0.934068	0.914545	13	30S ribosomal protein S8	LONG (C50) CHAIN Z-ISOPRENYL DIPHOSPHATE SYNTHASE
Rv0730	Rv2361c	0.934068	0.865565	6	hypothetical protein	LONG (C50) CHAIN Z-ISOPRENYL DIPHOSPHATE SYNTHASE
Rv0732	Rv2361c	0.934068	0.936445	7	preprotein translocase subunit SecY	LONG (C50) CHAIN Z-ISOPRENYL DIPHOSPHATE SYNTHASE
Rv0733	Rv2361c	0.934068	0.971632	13	adenylate kinase	LONG (C50) CHAIN Z-ISOPRENYL DIPHOSPHATE SYNTHASE
Rv0803	Rv2361c	0.934068	0.891126	7	phosphoribosylformylglycinamidine synthase II	LONG (C50) CHAIN Z-ISOPRENYL DIPHOSPHATE SYNTHASE
Rv0819	Rv2361c	0.934068	0.994712	6	hypothetical protein	LONG (C50) CHAIN Z-ISOPRENYL DIPHOSPHATE SYNTHASE
Rv0824c	Rv2361c	0.934068	0.956046	7	acyl-[acyl-carrier protein] desaturase	LONG (C50) CHAIN Z-ISOPRENYL DIPHOSPHATE SYNTHASE
Rv0876c	Rv2361c	0.934068	0.955011	7	transmembrane protein	LONG (C50) CHAIN Z-ISOPRENYL DIPHOSPHATE SYNTHASE
Rv0877	Rv2361c	0.934068	0.983885	4	hypothetical protein	LONG (C50) CHAIN Z-ISOPRENYL DIPHOSPHATE SYNTHASE
Rv0905	Rv2361c	0.934068	0.932253	6	enoyl-CoA hydratase	LONG (C50) CHAIN Z-ISOPRENYL DIPHOSPHATE SYNTHASE
Rv0915c	Rv2361c	0.934068	0.935805	13	PPE family protein	LONG (C50) CHAIN Z-ISOPRENYL DIPHOSPHATE SYNTHASE
Rv0946c	Rv2361c	0.934068	0.912937	7	glucose-6-phosphate isomerase	LONG (C50) CHAIN Z-ISOPRENYL DIPHOSPHATE SYNTHASE
Rv0982	Rv2361c	0.934068	0.948479	7	two component sensor kinase MprB	LONG (C50) CHAIN Z-ISOPRENYL DIPHOSPHATE SYNTHASE
Rv0992c	Rv2361c	0.934068	0.976153	14	hypothetical protein	LONG (C50) CHAIN Z-ISOPRENYL DIPHOSPHATE SYNTHASE
Rv0996	Rv2361c	0.934068	0.907724	4	transmembrane protein	LONG (C50) CHAIN Z-ISOPRENYL DIPHOSPHATE SYNTHASE
Rv0998	Rv2361c	0.934068	0.969793	4	hypothetical protein	LONG (C50) CHAIN Z-ISOPRENYL DIPHOSPHATE SYNTHASE
Rv1000c	Rv2361c	0.934068	0.959974	6	hypothetical protein	LONG (C50) CHAIN Z-ISOPRENYL DIPHOSPHATE SYNTHASE
Rv1002c	Rv2361c	0.934068	0.985721	7	hypothetical protein	LONG (C50) CHAIN Z-ISOPRENYL DIPHOSPHATE SYNTHASE
Rv1009	Rv2361c	0.934068	0.951498	3	resuscitation-promoting factor rpfB	LONG (C50) CHAIN Z-ISOPRENYL DIPHOSPHATE SYNTHASE
Rv1011	Rv2361c	0.934068	0.936743	4	4-diphosphocytidyl-2-C-methyl-D-erythritol kinase	LONG (C50) CHAIN Z-ISOPRENYL DIPHOSPHATE SYNTHASE
Rv1017c	Rv2361c	0.934068	0.92015	7	ribose-phosphate pyrophosphokinase	LONG (C50) CHAIN Z-ISOPRENYL DIPHOSPHATE SYNTHASE
Rv1039c	Rv2361c	0.934068	0.904216	20	PPE family protein	LONG (C50) CHAIN Z-ISOPRENYL DIPHOSPHATE SYNTHASE
Rv1072	Rv2361c	0.934068	0.918677	13	transmembrane protein	LONG (C50) CHAIN Z-ISOPRENYL DIPHOSPHATE SYNTHASE
Rv1081c	Rv2361c	0.934068	0.967026	20	hypothetical protein	LONG (C50) CHAIN Z-ISOPRENYL DIPHOSPHATE SYNTHASE
Rv1086	Rv2361c	0.934068	0.966557	0	short (C15) chain Z-isoprenyl diphosphate synthase	LONG (C50) CHAIN Z-ISOPRENYL DIPHOSPHATE SYNTHASE
Rv1093	Rv2361c	0.934068	0.901946	0	serine hydroxymethyltransferase	LONG (C50) CHAIN Z-ISOPRENYL DIPHOSPHATE SYNTHASE
Rv1108c	Rv2361c	0.934068	0.908504	7	exodeoxyribonuclease VII large subunit	LONG (C50) CHAIN Z-ISOPRENYL DIPHOSPHATE SYNTHASE
Rv1170	Rv2361c	0.934068	0.958818	6	mshB	LONG (C50) CHAIN Z-ISOPRENYL DIPHOSPHATE SYNTHASE
Rv1208	Rv2361c	0.934068	0.933203	1	putative glucosyl-3-phosphoglycerate synthase	LONG (C50) CHAIN Z-ISOPRENYL DIPHOSPHATE SYNTHASE
Rv1209	Rv2361c	0.934068	0.968201	20	hypothetical protein	LONG (C50) CHAIN Z-ISOPRENYL DIPHOSPHATE SYNTHASE
Rv1213	Rv2361c	0.934068	0.940228	7	glucose-1-phosphate adenylyltransferase	LONG (C50) CHAIN Z-ISOPRENYL DIPHOSPHATE SYNTHASE
Rv1254	Rv2361c	0.934068	0.979145	3	acyltransferase	LONG (C50) CHAIN Z-ISOPRENYL DIPHOSPHATE SYNTHASE
Rv1273c	Rv2361c	0.934068	0.961	7	drugs-transport transmembrane ATP-binding protein	LONG (C50) CHAIN Z-ISOPRENYL DIPHOSPHATE SYNTHASE
Rv1277	Rv2361c	0.934068	0.94845	3	hypothetical protein	LONG (C50) CHAIN Z-ISOPRENYL DIPHOSPHATE SYNTHASE
Rv1278	Rv2361c	0.934068	0.970785	7	hypothetical protein	LONG (C50) CHAIN Z-ISOPRENYL DIPHOSPHATE SYNTHASE
Rv1300	Rv2361c	0.934068	0.959284	6	hypothetical protein	LONG (C50) CHAIN Z-ISOPRENYL DIPHOSPHATE SYNTHASE
Rv1302	Rv2361c	0.934068	0.925142	1	rfe	LONG (C50) CHAIN Z-ISOPRENYL DIPHOSPHATE SYNTHASE
Rv1307	Rv2361c	0.934068	0.971612	0	F0F1 ATP synthase subunit delta	LONG (C50) CHAIN Z-ISOPRENYL DIPHOSPHATE SYNTHASE
Rv1311	Rv2361c	0.934068	0.982815	13	F0F1 ATP synthase subunit epsilon	LONG (C50) CHAIN Z-ISOPRENYL DIPHOSPHATE SYNTHASE
Rv1324	Rv2361c	0.934068	0.978115	6	thioredoxin	LONG (C50) CHAIN Z-ISOPRENYL DIPHOSPHATE SYNTHASE
Rv1332	Rv2361c	0.934068	0.961062	13	transcriptional regulatory protein	LONG (C50) CHAIN Z-ISOPRENYL DIPHOSPHATE SYNTHASE
Rv1340	Rv2361c	0.934068	0.964984	5	ribonuclease PH	LONG (C50) CHAIN Z-ISOPRENYL DIPHOSPHATE SYNTHASE
Rv1361c	Rv2361c	0.934068	0.952471	13	PPE family protein	LONG (C50) CHAIN Z-ISOPRENYL DIPHOSPHATE SYNTHASE
Rv1364c	Rv2361c	0.934068	0.841752	9	hypothetical protein	LONG (C50) CHAIN Z-ISOPRENYL DIPHOSPHATE SYNTHASE
Rv1381	Rv2361c	0.934068	0.926713	7	dihydroorotase	LONG (C50) CHAIN Z-ISOPRENYL DIPHOSPHATE SYNTHASE
Rv1390	Rv2361c	0.934068	0.930486	13	DNA-directed RNA polymerase subunit omega	LONG (C50) CHAIN Z-ISOPRENYL DIPHOSPHATE SYNTHASE
Rv1410c	Rv2361c	0.934068	0.986066	3	aminoglycosides/tetracycline-transport integral membrane protein	LONG (C50) CHAIN Z-ISOPRENYL DIPHOSPHATE SYNTHASE
Rv1412	Rv2361c	0.934068	0.965586	13	riboflavin synthase	LONG (C50) CHAIN Z-ISOPRENYL DIPHOSPHATE SYNTHASE
Rv1415	Rv2361c	0.934068	0.971753	7	ribA2	LONG (C50) CHAIN Z-ISOPRENYL DIPHOSPHATE SYNTHASE
Rv1422	Rv2361c	0.934068	0.994409	0	hypothetical protein	LONG (C50) CHAIN Z-ISOPRENYL DIPHOSPHATE SYNTHASE
Rv1449c	Rv2361c	0.934068	0.895026	7	transketolase	LONG (C50) CHAIN Z-ISOPRENYL DIPHOSPHATE SYNTHASE
Rv1456c	Rv2361c	0.934068	0.946759	13	unidentified antibiotic-transport integral membrane protein	LONG (C50) CHAIN Z-ISOPRENYL DIPHOSPHATE SYNTHASE
Rv1460	Rv2361c	0.934068	0.968018	13	transcriptional regulatory protein	LONG (C50) CHAIN Z-ISOPRENYL DIPHOSPHATE SYNTHASE
Rv1466	Rv2361c	0.934068	0.900012	13	hypothetical protein	LONG (C50) CHAIN Z-ISOPRENYL DIPHOSPHATE SYNTHASE
Rv1477	Rv2361c	0.934068	0.97282	0	invasion protein	LONG (C50) CHAIN Z-ISOPRENYL DIPHOSPHATE SYNTHASE
Rv1479	Rv2361c	0.934068	0.977602	7	transcriptional regulatory protein MOXR1	LONG (C50) CHAIN Z-ISOPRENYL DIPHOSPHATE SYNTHASE
Rv1481	Rv2361c	0.934068	0.977274	6	hypothetical protein	LONG (C50) CHAIN Z-ISOPRENYL DIPHOSPHATE SYNTHASE
Rv1485	Rv2361c	0.934068	0.924156	0	ferrochelatase	LONG (C50) CHAIN Z-ISOPRENYL DIPHOSPHATE SYNTHASE
Rv1538c	Rv2361c	0.934068	0.963748	13	L-aparaginase ansA	LONG (C50) CHAIN Z-ISOPRENYL DIPHOSPHATE SYNTHASE
Rv1559	Rv2361c	0.934068	0.982534	7	threonine dehydratase	LONG (C50) CHAIN Z-ISOPRENYL DIPHOSPHATE SYNTHASE
Rv1636	Rv2361c	0.934068	0.977438	13	hypothetical protein	LONG (C50) CHAIN Z-ISOPRENYL DIPHOSPHATE SYNTHASE
Rv1637c	Rv2361c	0.934068	0.972102	6	hypothetical protein	LONG (C50) CHAIN Z-ISOPRENYL DIPHOSPHATE SYNTHASE
Rv1654	Rv2361c	0.934068	0.948578	4	acetylglutamate kinase	LONG (C50) CHAIN Z-ISOPRENYL DIPHOSPHATE SYNTHASE
Rv1658	Rv2361c	0.934068	0.949962	7	argininosuccinate synthase	LONG (C50) CHAIN Z-ISOPRENYL DIPHOSPHATE SYNTHASE
Rv1661	Rv2361c	0.934068	0.879761	7	polyketide synthase pks7	LONG (C50) CHAIN Z-ISOPRENYL DIPHOSPHATE SYNTHASE
Rv1683	Rv2361c	0.934068	0.903738	7	acyl-CoA synthetase	LONG (C50) CHAIN Z-ISOPRENYL DIPHOSPHATE SYNTHASE
Rv1697	Rv2361c	0.934068	0.956129	7	hypothetical protein	LONG (C50) CHAIN Z-ISOPRENYL DIPHOSPHATE SYNTHASE
Rv1698	Rv2361c	0.934068	0.993541	6	hypothetical protein	LONG (C50) CHAIN Z-ISOPRENYL DIPHOSPHATE SYNTHASE
Rv1705c	Rv2361c	0.934068	0.88947	13	PPE family protein	LONG (C50) CHAIN Z-ISOPRENYL DIPHOSPHATE SYNTHASE
Rv1706c	Rv2361c	0.934068	0.877522	13	PPE family protein	LONG (C50) CHAIN Z-ISOPRENYL DIPHOSPHATE SYNTHASE
Rv1710	Rv2361c	0.934068	0.96138	13	hypothetical protein	LONG (C50) CHAIN Z-ISOPRENYL DIPHOSPHATE SYNTHASE
Rv1780	Rv2361c	0.934068	0.932948	13	hypothetical protein	LONG (C50) CHAIN Z-ISOPRENYL DIPHOSPHATE SYNTHASE
Rv1782	Rv2361c	0.934068	0.923763	0	hypothetical protein	LONG (C50) CHAIN Z-ISOPRENYL DIPHOSPHATE SYNTHASE
Rv1784	Rv2361c	0.934068	0.872826	0	hypothetical protein	LONG (C50) CHAIN Z-ISOPRENYL DIPHOSPHATE SYNTHASE
Rv1789	Rv2361c	0.934068	0.911014	13	PPE family protein	LONG (C50) CHAIN Z-ISOPRENYL DIPHOSPHATE SYNTHASE
Rv1790	Rv2361c	0.934068	0.878603	13	PPE family protein	LONG (C50) CHAIN Z-ISOPRENYL DIPHOSPHATE SYNTHASE
Rv1795	Rv2361c	0.934068	0.860012	7	hypothetical protein	LONG (C50) CHAIN Z-ISOPRENYL DIPHOSPHATE SYNTHASE
Rv1796	Rv2361c	0.934068	0.919986	0	proline rich membrane-anchored mycosin MYCP5	LONG (C50) CHAIN Z-ISOPRENYL DIPHOSPHATE SYNTHASE
Rv1798	Rv2361c	0.934068	0.935558	0	hypothetical protein	LONG (C50) CHAIN Z-ISOPRENYL DIPHOSPHATE SYNTHASE
Rv1801	Rv2361c	0.934068	0.910729	20	PPE family protein	LONG (C50) CHAIN Z-ISOPRENYL DIPHOSPHATE SYNTHASE
Rv1802	Rv2361c	0.934068	0.890444	13	PPE family protein	LONG (C50) CHAIN Z-ISOPRENYL DIPHOSPHATE SYNTHASE
Rv1807	Rv2361c	0.934068	0.894209	20	PPE family protein	LONG (C50) CHAIN Z-ISOPRENYL DIPHOSPHATE SYNTHASE
Rv1808	Rv2361c	0.934068	0.85674	13	PPE family protein	LONG (C50) CHAIN Z-ISOPRENYL DIPHOSPHATE SYNTHASE
Rv1809	Rv2361c	0.934068	0.871967	16	PPE family protein	LONG (C50) CHAIN Z-ISOPRENYL DIPHOSPHATE SYNTHASE
Rv1820	Rv2361c	0.934068	0.894391	4	hypothetical protein	LONG (C50) CHAIN Z-ISOPRENYL DIPHOSPHATE SYNTHASE
Rv1822	Rv2361c	0.934068	0.940436	13	pgsA4	LONG (C50) CHAIN Z-ISOPRENYL DIPHOSPHATE SYNTHASE
Rv1836c	Rv2361c	0.934068	0.984577	6	hypothetical protein	LONG (C50) CHAIN Z-ISOPRENYL DIPHOSPHATE SYNTHASE
Rv1837c	Rv2361c	0.934068	0.894133	7	malate synthase G	LONG (C50) CHAIN Z-ISOPRENYL DIPHOSPHATE SYNTHASE
Rv1845c	Rv2361c	0.934068	0.934231	4	hypothetical protein	LONG (C50) CHAIN Z-ISOPRENYL DIPHOSPHATE SYNTHASE
Rv1856c	Rv2361c	0.934068	0.985404	13	POSSIBLE OXIDOREDUCTASE	LONG (C50) CHAIN Z-ISOPRENYL DIPHOSPHATE SYNTHASE
Rv1872c	Rv2361c	0.934068	0.902723	3	L-lactate dehydrogenase (cytochrome) LldD2	LONG (C50) CHAIN Z-ISOPRENYL DIPHOSPHATE SYNTHASE
Rv2038c	Rv2361c	0.934068	0.924103	0	sugar-transport ATP-binding protein ABC transporter	LONG (C50) CHAIN Z-ISOPRENYL DIPHOSPHATE SYNTHASE
Rv2040c	Rv2361c	0.934068	0.853262	8	sugar-transport integral membrane protein ABC transporter	LONG (C50) CHAIN Z-ISOPRENYL DIPHOSPHATE SYNTHASE
Rv2048c	Rv2361c	0.934068	0.88066	7	polyketide synthase pks12	LONG (C50) CHAIN Z-ISOPRENYL DIPHOSPHATE SYNTHASE
Rv2093c	Rv2361c	0.934068	0.970904	0	Sec-independent protein translocase transmembrane	LONG (C50) CHAIN Z-ISOPRENYL DIPHOSPHATE SYNTHASE
Rv2095c	Rv2361c	0.934068	0.969438	6	hypothetical protein	LONG (C50) CHAIN Z-ISOPRENYL DIPHOSPHATE SYNTHASE
Rv2115c	Rv2361c	0.934068	0.950525	7	ATPase	LONG (C50) CHAIN Z-ISOPRENYL DIPHOSPHATE SYNTHASE
Rv2118c	Rv2361c	0.934068	0.929639	4	RNA methyltransferase	LONG (C50) CHAIN Z-ISOPRENYL DIPHOSPHATE SYNTHASE
Rv2122c	Rv2361c	0.934068	0.942124	13	phosphoribosyl-ATP pyrophosphatase	LONG (C50) CHAIN Z-ISOPRENYL DIPHOSPHATE SYNTHASE
Rv2131c	Rv2361c	0.934068	0.939947	6	monophosphatase CysQ	LONG (C50) CHAIN Z-ISOPRENYL DIPHOSPHATE SYNTHASE
Rv2138	Rv2361c	0.934068	0.983902	13	lipoprotein LppL	LONG (C50) CHAIN Z-ISOPRENYL DIPHOSPHATE SYNTHASE
Rv2174	Rv2361c	0.934068	0.975859	6	integral membrane protein	LONG (C50) CHAIN Z-ISOPRENYL DIPHOSPHATE SYNTHASE
Rv2183c	Rv2361c	0.934068	0.949907	20	hypothetical protein	LONG (C50) CHAIN Z-ISOPRENYL DIPHOSPHATE SYNTHASE
Rv2196	Rv2361c	0.934068	0.974456	7	ubiquinol-cytochrome C reductase QcrB	LONG (C50) CHAIN Z-ISOPRENYL DIPHOSPHATE SYNTHASE
Rv2197c	Rv2361c	0.934068	0.967627	20	transmembrane protein	LONG (C50) CHAIN Z-ISOPRENYL DIPHOSPHATE SYNTHASE
Rv2199c	Rv2361c	0.934068	0.951499	13	integral membrane protein	LONG (C50) CHAIN Z-ISOPRENYL DIPHOSPHATE SYNTHASE
Rv2200c	Rv2361c	0.934068	0.955702	7	transmembrane cytochrome C oxidase subunit II	LONG (C50) CHAIN Z-ISOPRENYL DIPHOSPHATE SYNTHASE
Rv2204c	Rv2361c	0.934068	0.944558	13	hypothetical protein	LONG (C50) CHAIN Z-ISOPRENYL DIPHOSPHATE SYNTHASE
Rv2206	Rv2361c	0.934068	0.931764	13	transmembrane protein	LONG (C50) CHAIN Z-ISOPRENYL DIPHOSPHATE SYNTHASE
Rv2214c	Rv2361c	0.934068	0.939416	4	short chain dehydrogenase	LONG (C50) CHAIN Z-ISOPRENYL DIPHOSPHATE SYNTHASE
Rv2223c	Rv2361c	0.934068	0.953519	7	exported protease	LONG (C50) CHAIN Z-ISOPRENYL DIPHOSPHATE SYNTHASE
Rv2239c	Rv2361c	0.934068	0.92743	13	hypothetical protein	LONG (C50) CHAIN Z-ISOPRENYL DIPHOSPHATE SYNTHASE
Rv2242	Rv2361c	0.934068	0.970979	7	hypothetical protein	LONG (C50) CHAIN Z-ISOPRENYL DIPHOSPHATE SYNTHASE
Rv2243	Rv2361c	0.934068	0.946896	13	acyl-carrier-protein S-malonyltransferase	LONG (C50) CHAIN Z-ISOPRENYL DIPHOSPHATE SYNTHASE
Rv2244	Rv2361c	0.934068	0.975304	13	acyl carrier protein	LONG (C50) CHAIN Z-ISOPRENYL DIPHOSPHATE SYNTHASE
Rv2294	Rv2361c	0.934068	0.873212	7	aminotransferase	LONG (C50) CHAIN Z-ISOPRENYL DIPHOSPHATE SYNTHASE
Rv2325c	Rv2361c	0.934068	0.993092	13	hypothetical protein	LONG (C50) CHAIN Z-ISOPRENYL DIPHOSPHATE SYNTHASE
Rv2352c	Rv2361c	0.934068	0.883118	20	PPE family protein	LONG (C50) CHAIN Z-ISOPRENYL DIPHOSPHATE SYNTHASE
Rv2372c	Rv2361c	0.934068	0.980883	13	16S ribosomal RNA methyltransferase RsmE	LONG (C50) CHAIN Z-ISOPRENYL DIPHOSPHATE SYNTHASE
Rv2376c	Rv2361c	0.934068	0.874432	20	low molecular weight antigen CFP4	LONG (C50) CHAIN Z-ISOPRENYL DIPHOSPHATE SYNTHASE
Rv2460c	Rv2361c	0.934068	0.945311	11	ATP-dependent Clp protease proteolytic subunit 2	LONG (C50) CHAIN Z-ISOPRENYL DIPHOSPHATE SYNTHASE
Rv2462c	Rv2361c	0.934068	0.92729	5	trigger factor	LONG (C50) CHAIN Z-ISOPRENYL DIPHOSPHATE SYNTHASE
Rv2508c	Rv2361c	0.934068	0.990836	0	hypothetical protein	LONG (C50) CHAIN Z-ISOPRENYL DIPHOSPHATE SYNTHASE
Rv2518c	Rv2361c	0.934068	0.975599	7	lipoprotein LppS	LONG (C50) CHAIN Z-ISOPRENYL DIPHOSPHATE SYNTHASE
Rv2552c	Rv2361c	0.934068	0.89569	13	shikimate 5-dehydrogenase	LONG (C50) CHAIN Z-ISOPRENYL DIPHOSPHATE SYNTHASE
Rv2553c	Rv2361c	0.934068	0.984589	3	hypothetical protein	LONG (C50) CHAIN Z-ISOPRENYL DIPHOSPHATE SYNTHASE
Rv2567	Rv2361c	0.934068	0.901571	7	hypothetical protein	LONG (C50) CHAIN Z-ISOPRENYL DIPHOSPHATE SYNTHASE
Rv2569c	Rv2361c	0.934068	0.98487	0	hypothetical protein	LONG (C50) CHAIN Z-ISOPRENYL DIPHOSPHATE SYNTHASE
Rv2581c	Rv2361c	0.934068	0.963533	10	glyoxalase II	LONG (C50) CHAIN Z-ISOPRENYL DIPHOSPHATE SYNTHASE
Rv2585c	Rv2361c	0.934068	0.978745	7	lipoprotein	LONG (C50) CHAIN Z-ISOPRENYL DIPHOSPHATE SYNTHASE
Rv2609c	Rv2361c	0.934068	0.983425	3	hypothetical protein	LONG (C50) CHAIN Z-ISOPRENYL DIPHOSPHATE SYNTHASE
Rv2671	Rv2361c	0.934068	0.960621	6	hypothetical protein	LONG (C50) CHAIN Z-ISOPRENYL DIPHOSPHATE SYNTHASE
Rv2673	Rv2361c	0.934068	0.969761	7	integral membrane protein	LONG (C50) CHAIN Z-ISOPRENYL DIPHOSPHATE SYNTHASE
Rv2676c	Rv2361c	0.934068	0.99001	2	hypothetical protein	LONG (C50) CHAIN Z-ISOPRENYL DIPHOSPHATE SYNTHASE
Rv2711	Rv2361c	0.934068	0.977376	13	IRON-dependent repressor and activator IDER	LONG (C50) CHAIN Z-ISOPRENYL DIPHOSPHATE SYNTHASE
Rv2747	Rv2361c	0.934068	0.970546	13	N-acetylglutamate synthase	LONG (C50) CHAIN Z-ISOPRENYL DIPHOSPHATE SYNTHASE
Rv2753c	Rv2361c	0.934068	0.982492	5	dihydrodipicolinate synthase	LONG (C50) CHAIN Z-ISOPRENYL DIPHOSPHATE SYNTHASE
Rv2768c	Rv2361c	0.934068	0.883335	20	PPE family protein	LONG (C50) CHAIN Z-ISOPRENYL DIPHOSPHATE SYNTHASE
Rv2769c	Rv2361c	0.934068	0.889457	20	PE family protein	LONG (C50) CHAIN Z-ISOPRENYL DIPHOSPHATE SYNTHASE
Rv2770c	Rv2361c	0.934068	0.903432	20	PPE family protein	LONG (C50) CHAIN Z-ISOPRENYL DIPHOSPHATE SYNTHASE
Rv2846c	Rv2361c	0.934068	0.960123	6	integral membrane efflux protein EfpA	LONG (C50) CHAIN Z-ISOPRENYL DIPHOSPHATE SYNTHASE
Rv2861c	Rv2361c	0.934068	0.959739	5	methionine aminopeptidase	LONG (C50) CHAIN Z-ISOPRENYL DIPHOSPHATE SYNTHASE
Rv2881c	Rv2361c	0.934068	0.960663	6	cdsA	LONG (C50) CHAIN Z-ISOPRENYL DIPHOSPHATE SYNTHASE
Rv2922c	Rv2361c	0.934068	0.897961	7	chromosome partition protein Smc	LONG (C50) CHAIN Z-ISOPRENYL DIPHOSPHATE SYNTHASE
Rv2927c	Rv2361c	0.934068	0.964782	13	hypothetical protein	LONG (C50) CHAIN Z-ISOPRENYL DIPHOSPHATE SYNTHASE
Rv2965c	Rv2361c	0.934068	0.925641	13	phosphopantetheine adenylyltransferase	LONG (C50) CHAIN Z-ISOPRENYL DIPHOSPHATE SYNTHASE
Rv3006	Rv2361c	0.934068	0.919997	1	lipoprotein LppZ	LONG (C50) CHAIN Z-ISOPRENYL DIPHOSPHATE SYNTHASE
Rv3012c	Rv2361c	0.934068	0.927914	19	aspartyl/glutamyl-tRNA amidotransferase	LONG (C50) CHAIN Z-ISOPRENYL DIPHOSPHATE SYNTHASE
Rv3015c	Rv2361c	0.934068	0.9581	6	hypothetical protein	LONG (C50) CHAIN Z-ISOPRENYL DIPHOSPHATE SYNTHASE
Rv3025c	Rv2361c	0.934068	0.977172	7	cysteine desulfurase IscS	LONG (C50) CHAIN Z-ISOPRENYL DIPHOSPHATE SYNTHASE
Rv3031	Rv2361c	0.934068	0.945201	7	hypothetical protein	LONG (C50) CHAIN Z-ISOPRENYL DIPHOSPHATE SYNTHASE
Rv3035	Rv2361c	0.934068	0.965459	1	hypothetical protein	LONG (C50) CHAIN Z-ISOPRENYL DIPHOSPHATE SYNTHASE
Rv3039c	Rv2361c	0.934068	0.952946	13	enoyl-CoA hydratase	LONG (C50) CHAIN Z-ISOPRENYL DIPHOSPHATE SYNTHASE
Rv3042c	Rv2361c	0.934068	0.964881	6	phosphoserine phosphatase	LONG (C50) CHAIN Z-ISOPRENYL DIPHOSPHATE SYNTHASE
Rv3044	Rv2361c	0.934068	0.980838	6	FEIII-dicitrate-binding periplasmic lipoprote	LONG (C50) CHAIN Z-ISOPRENYL DIPHOSPHATE SYNTHASE
Rv3101c	Rv2361c	0.934068	0.97678	6	putative cell division protein FTSX	LONG (C50) CHAIN Z-ISOPRENYL DIPHOSPHATE SYNTHASE
Rv3125c	Rv2361c	0.934068	0.920914	15	PPE family protein	LONG (C50) CHAIN Z-ISOPRENYL DIPHOSPHATE SYNTHASE
Rv3136	Rv2361c	0.934068	0.875436	13	PPE family protein	LONG (C50) CHAIN Z-ISOPRENYL DIPHOSPHATE SYNTHASE
Rv3194c	Rv2361c	0.934068	0.970776	1	hypothetical protein	LONG (C50) CHAIN Z-ISOPRENYL DIPHOSPHATE SYNTHASE
Rv3208A	Rv2361c	0.934068	0.919504	20	hypothetical protein	LONG (C50) CHAIN Z-ISOPRENYL DIPHOSPHATE SYNTHASE
Rv3212	Rv2361c	0.934068	0.978647	0	hypothetical protein	LONG (C50) CHAIN Z-ISOPRENYL DIPHOSPHATE SYNTHASE
Rv3215	Rv2361c	0.934068	0.969993	6	isochorismate synthase	LONG (C50) CHAIN Z-ISOPRENYL DIPHOSPHATE SYNTHASE
Rv3226c	Rv2361c	0.934068	0.975736	6	hypothetical protein	LONG (C50) CHAIN Z-ISOPRENYL DIPHOSPHATE SYNTHASE
Rv3246c	Rv2361c	0.934068	0.801557	10	two component sensory transduction transcriptional regulatory protein	LONG (C50) CHAIN Z-ISOPRENYL DIPHOSPHATE SYNTHASE
Rv3256c	Rv2361c	0.934068	0.971395	13	hypothetical protein	LONG (C50) CHAIN Z-ISOPRENYL DIPHOSPHATE SYNTHASE
Rv3262	Rv2361c	0.934068	0.958499	6	F420-0--gamma-glutamyl ligase	LONG (C50) CHAIN Z-ISOPRENYL DIPHOSPHATE SYNTHASE
Rv3267	Rv2361c	0.934068	0.982976	7	hypothetical protein	LONG (C50) CHAIN Z-ISOPRENYL DIPHOSPHATE SYNTHASE
Rv3289c	Rv2361c	0.934068	0.825355	20	transmembrane protein	LONG (C50) CHAIN Z-ISOPRENYL DIPHOSPHATE SYNTHASE
Rv3317	Rv2361c	0.934068	0.872175	13	succinate dehydrogenase	LONG (C50) CHAIN Z-ISOPRENYL DIPHOSPHATE SYNTHASE
Rv3319	Rv2361c	0.934068	0.876147	7	sdhB	LONG (C50) CHAIN Z-ISOPRENYL DIPHOSPHATE SYNTHASE
Rv3330	Rv2361c	0.934068	0.968798	3	penicillin-binding protein DacB1	LONG (C50) CHAIN Z-ISOPRENYL DIPHOSPHATE SYNTHASE
Rv3336c	Rv2361c	0.934068	0.965018	7	tryptophanyl-tRNA synthetase	LONG (C50) CHAIN Z-ISOPRENYL DIPHOSPHATE SYNTHASE
Rv3338	Rv2361c	0.934068	0.960246	6	hypothetical protein	LONG (C50) CHAIN Z-ISOPRENYL DIPHOSPHATE SYNTHASE
Rv3355c	Rv2361c	0.934068	0.923474	20	hypothetical protein	LONG (C50) CHAIN Z-ISOPRENYL DIPHOSPHATE SYNTHASE
Rv3423c	Rv2361c	0.934068	0.983513	0	alanine racemase	LONG (C50) CHAIN Z-ISOPRENYL DIPHOSPHATE SYNTHASE
Rv3478	Rv2361c	0.934068	0.953566	13	PE family protein	LONG (C50) CHAIN Z-ISOPRENYL DIPHOSPHATE SYNTHASE
Rv3532	Rv2361c	0.934068	0.916239	14	PPE family protein	LONG (C50) CHAIN Z-ISOPRENYL DIPHOSPHATE SYNTHASE
Rv3593	Rv2361c	0.934068	0.965483	7	lipoprotein LpqF	LONG (C50) CHAIN Z-ISOPRENYL DIPHOSPHATE SYNTHASE
Rv3602c	Rv2361c	0.934068	0.953362	6	pantoate--beta-alanine ligase	LONG (C50) CHAIN Z-ISOPRENYL DIPHOSPHATE SYNTHASE
Rv3605c	Rv2361c	0.934068	0.947931	14	hypothetical protein	LONG (C50) CHAIN Z-ISOPRENYL DIPHOSPHATE SYNTHASE
Rv3607c	Rv2361c	0.934068	0.90795	15	dihydroneopterin aldolase FolB	LONG (C50) CHAIN Z-ISOPRENYL DIPHOSPHATE SYNTHASE
Rv3621c	Rv2361c	0.934068	0.837701	16	PPE family protein	LONG (C50) CHAIN Z-ISOPRENYL DIPHOSPHATE SYNTHASE
Rv3627c	Rv2361c	0.934068	0.924595	4	hypothetical protein	LONG (C50) CHAIN Z-ISOPRENYL DIPHOSPHATE SYNTHASE
Rv3645	Rv2361c	0.934068	0.970394	7	transmembrane protein	LONG (C50) CHAIN Z-ISOPRENYL DIPHOSPHATE SYNTHASE
Rv3671c	Rv2361c	0.934068	0.956048	0	membrane-associated serine protease	LONG (C50) CHAIN Z-ISOPRENYL DIPHOSPHATE SYNTHASE
Rv3683	Rv2361c	0.934068	0.968808	7	hypothetical protein	LONG (C50) CHAIN Z-ISOPRENYL DIPHOSPHATE SYNTHASE
Rv3707c	Rv2361c	0.934068	0.990789	3	hypothetical protein	LONG (C50) CHAIN Z-ISOPRENYL DIPHOSPHATE SYNTHASE
Rv3709c	Rv2361c	0.934068	0.934378	7	aspartate kinase	LONG (C50) CHAIN Z-ISOPRENYL DIPHOSPHATE SYNTHASE
Rv3719	Rv2361c	0.934068	0.964683	7	hypothetical protein	LONG (C50) CHAIN Z-ISOPRENYL DIPHOSPHATE SYNTHASE
Rv3754	Rv2361c	0.934068	0.98947	4	prephenate dehydrogenase	LONG (C50) CHAIN Z-ISOPRENYL DIPHOSPHATE SYNTHASE
Rv3804c	Rv2361c	0.934068	0.990443	6	secreted antigen 85-A FBPA	LONG (C50) CHAIN Z-ISOPRENYL DIPHOSPHATE SYNTHASE
Rv3842c	Rv2361c	0.934068	0.972845	0	glycerophosphoryl diester phosphodiesterase	LONG (C50) CHAIN Z-ISOPRENYL DIPHOSPHATE SYNTHASE
Rv3853	Rv2361c	0.934068	0.978665	13	ribonuclease activity regulator protein RraA	LONG (C50) CHAIN Z-ISOPRENYL DIPHOSPHATE SYNTHASE
Rv0018c	Rv2682c	0.992774	0.953825	4	serine/threonine phosphatase	dxs1
Rv0092	Rv2682c	0.992774	0.914186	9	cation transporter P-type ATPase A	dxs1
Rv0102	Rv2682c	0.992774	0.945205	9	integral membrane protein	dxs1
Rv0103c	Rv2682c	0.992774	0.920419	8	cation-transporter P-type ATPase B	dxs1
Rv0227c	Rv2682c	0.992774	0.981396	5	hypothetical protein	dxs1
Rv0243	Rv2682c	0.992774	0.950636	0	acetyl-CoA acetyltransferase FADA2	dxs1
Rv0283	Rv2682c	0.992774	0.969135	3	hypothetical protein	dxs1
Rv0480c	Rv2682c	0.992774	0.971413	13	amidohydrolase	dxs1
Rv0486	Rv2682c	0.992774	0.968601	2	mannosyltransferase	dxs1
Rv0505c	Rv2682c	0.992774	0.965036	9	phosphoserine phosphatase	dxs1
Rv0512	Rv2682c	0.992774	0.975915	9	delta-aminolevulinic acid dehydratase	dxs1
Rv0526	Rv2682c	0.992774	0.962716	20	thioredoxin protein	dxs1
Rv0528	Rv2682c	0.992774	0.970375	0	transmembrane protein	dxs1
Rv0542c	Rv2682c	0.992774	0.986671	13	O-succinylbenzoic acid--CoA ligase	dxs1
Rv0571c	Rv2682c	0.992774	0.928721	11	hypothetical protein	dxs1
Rv0576	Rv2682c	0.992774	0.882955	13	ArsR family transcriptional regulator	dxs1
Rv0640	Rv2682c	0.992774	0.919864	20	50S ribosomal protein L11	dxs1
Rv0724	Rv2682c	0.992774	0.969753	0	protease IV SppA	dxs1
Rv0782	Rv2682c	0.992774	0.941261	0	oligopeptidase B	dxs1
Rv0859	Rv2682c	0.992774	0.986066	0	acetyl-CoA acetyltransferase	dxs1
Rv0883c	Rv2682c	0.992774	0.963477	13	hypothetical protein	dxs1
Rv0884c	Rv2682c	0.992774	0.978948	0	phosphoserine aminotransferase	dxs1
Rv0896	Rv2682c	0.992774	0.95884	0	type II citrate synthase	dxs1
Rv0952	Rv2682c	0.992774	0.94716	9	succinyl-CoA synthetase subunit alpha	dxs1
Rv0956	Rv2682c	0.992774	0.950964	20	phosphoribosylglycinamide formyltransferase	dxs1
Rv0957	Rv2682c	0.992774	0.976535	0	PROBABLE BIFUNCTIONAL PURINE BIOSYNTHESIS PROTEIN	dxs1
Rv0993	Rv2682c	0.992774	0.981735	9	UTP--glucose-1-phosphate uridylyltransferase	dxs1
Rv1003	Rv2682c	0.992774	0.962826	13	hypothetical protein	dxs1
Rv1007c	Rv2682c	0.992774	0.981846	0	methionyl-tRNA synthetase	dxs1
Rv1070c	Rv2682c	0.992774	0.984088	20	enoyl-CoA hydratase	dxs1
Rv1071c	Rv2682c	0.992774	0.967817	7	enoyl-CoA hydratase	dxs1
Rv1202	Rv2682c	0.992774	0.979193	0	succinyl-diaminopimelate desuccinylase	dxs1
Rv1249c	Rv2682c	0.992774	0.863691	20	hypothetical protein	dxs1
Rv1293	Rv2682c	0.992774	0.988369	0	diaminopimelate decarboxylase LysA	dxs1
Rv1294	Rv2682c	0.992774	0.990875	0	homoserine dehydrogenase	dxs1
Rv1301	Rv2682c	0.992774	0.954243	20	hypothetical protein	dxs1
Rv1339	Rv2682c	0.992774	0.975837	11	hypothetical protein	dxs1
Rv1392	Rv2682c	0.992774	0.987377	0	S-adenosylmethionine synthetase	dxs1
Rv1409	Rv2682c	0.992774	0.977008	9	ribG	dxs1
Rv1437	Rv2682c	0.992774	0.954442	0	phosphoglycerate kinase	dxs1
Rv1570	Rv2682c	0.992774	0.956796	20	dithiobiotin synthetase	dxs1
Rv1689	Rv2682c	0.992774	0.947216	0	tyrosyl-tRNA synthetase	dxs1
Rv1695	Rv2682c	0.992774	0.948706	7	inorganic polyphosphate/ATP-NAD kinase	dxs1
Rv2153c	Rv2682c	0.992774	0.944716	14	murG	dxs1
Rv2176	Rv2682c	0.992774	0.970923	7	transmembrane serine/threonine-protein kinase	dxs1
Rv2190c	Rv2682c	0.992774	0.979992	20	hypothetical protein	dxs1
Rv2195	Rv2682c	0.992774	0.934218	0	Rieske iron-sulfur protein QcrA	dxs1
Rv2207	Rv2682c	0.992774	0.982677	13	cobT	dxs1
Rv2326c	Rv2682c	0.992774	0.970196	0	transmembrane ATP-binding protein ABC transporter	dxs1
Rv2362c	Rv2682c	0.992774	0.952286	9	DNA repair protein RecO	dxs1
Rv2410c	Rv2682c	0.992774	0.985032	0	hypothetical protein	dxs1
Rv2413c	Rv2682c	0.992774	0.952614	20	hypothetical protein	dxs1
Rv2427c	Rv2682c	0.992774	0.919938	1	gamma-glutamyl phosphate reductase	dxs1
Rv2445c	Rv2682c	0.992774	0.933715	20	nucleoside diphosphate kinase	dxs1
Rv2461c	Rv2682c	0.992774	0.958767	20	ATP-dependent Clp protease proteolytic subunit 2	dxs1
Rv2509	Rv2682c	0.992774	0.97432	20	short-chain type dehydrogenase/reductase	dxs1
Rv2538c	Rv2682c	0.992774	0.954603	0	3-dehydroquinate synthase	dxs1
Rv2587c	Rv2682c	0.992774	0.983989	1	preprotein translocase subunit SecD	dxs1
Rv2592c	Rv2682c	0.992774	0.940955	0	Holliday junction DNA helicase RuvB	dxs1
Rv2603c	Rv2682c	0.992774	0.97543	9	hypothetical protein	dxs1
Rv2678c	Rv2682c	0.992774	0.970627	9	uroporphyrinogen decarboxylase	dxs1
Rv2681	Rv2682c	0.992774	0.978991	7	hypothetical protein	dxs1
Rv2698	Rv2682c	0.992774	0.928766	20	alanine rich transmembrane protein	dxs1
Rv2894c	Rv2682c	0.992774	0.984212	11	site-specific tyrosine recombinase XerC	dxs1
Rv2904c	Rv2682c	0.992774	0.956515	20	50S ribosomal protein L19	dxs1
Rv2916c	Rv2682c	0.992774	0.9934	0	signal recognition particle protein	dxs1
Rv2917	Rv2682c	0.992774	0.961629	0	hypothetical protein	dxs1
Rv2933	Rv2682c	0.992774	0.929238	0	phenolpthiocerol synthesis type-I polyketide	dxs1
Rv2942	Rv2682c	0.992774	0.93773	9	transmembrane transport protein MmpL7	dxs1
Rv2948c	Rv2682c	0.992774	0.927987	9	acyl-CoA synthetase	dxs1
Rv2953	Rv2682c	0.992774	0.962565	1	hypothetical protein	dxs1
Rv3045	Rv2682c	0.992774	0.976276	0	NADP-dependent alcohol dehydrogenase ADHC	dxs1
Rv3137	Rv2682c	0.992774	0.966402	13	monophosphatase	dxs1
Rv3140	Rv2682c	0.992774	0.991156	0	acyl-CoA dehydrogenase FADE23	dxs1
Rv3245c	Rv2682c	0.992774	0.985327	0	two component sensory transduction histidine kinase	dxs1
Rv3275c	Rv2682c	0.992774	0.965103	20	purE	dxs1
Rv3285	Rv2682c	0.992774	0.977724	0	accA3	dxs1
Rv3302c	Rv2682c	0.992774	0.985368	0	glycerol-3-phosphate dehydrogenase	dxs1
Rv3311	Rv2682c	0.992774	0.981646	0	hypothetical protein	dxs1
Rv3421c	Rv2682c	0.992774	0.944119	20	hypothetical protein	dxs1
Rv3422c	Rv2682c	0.992774	0.882707	20	hypothetical protein	dxs1
Rv3588c	Rv2682c	0.992774	0.945166	20	carbonic anhydrase	dxs1
Rv3604c	Rv2682c	0.992774	0.971796	13	transmembrane protein	dxs1
Rv3673c	Rv2682c	0.992774	0.937706	20	membrane-anchored thioredoxin-like protein	dxs1
Rv3716c	Rv2682c	0.992774	0.935828	20	hypothetical protein	dxs1
Rv3722c	Rv2682c	0.992774	0.987546	0	hypothetical protein	dxs1
Rv3780	Rv2682c	0.992774	0.920948	20	hypothetical protein	dxs1
Rv3792	Rv2682c	0.992774	0.981853	0	transmembrane protein	dxs1
Rv3799c	Rv2682c	0.992774	0.968914	0	propionyl-CoA carboxylase beta chain	dxs1
Rv3801c	Rv2682c	0.992774	0.943839	0	acyl-CoA synthetase	dxs1
Rv3802c	Rv2682c	0.992774	0.97544	10	hypothetical protein	dxs1
Rv3806c	Rv2682c	0.992774	0.981463	7	ubiA	dxs1
Rv3835	Rv2682c	0.992774	0.962819	10	hypothetical protein	dxs1
Rv3854c	Rv2682c	0.992774	0.957193	0	monooxygenase ETHA	dxs1
Rv3913	Rv2682c	0.992774	0.981266	7	thioredoxin reductase TRXB2	dxs1
Rv0014c	Rv3265c	0.934068	0.967098	9	transmembrane serine/threonine-protein kinase	wbbL1
Rv0016c	Rv3265c	0.934068	0.98265	9	penicillin-binding protein PbpA	wbbL1
Rv0017c	Rv3265c	0.934068	0.986251	9	cell division protein RodA	wbbL1
Rv0040c	Rv3265c	0.934068	0.957278	8	secreted proline rich protein MTC28	wbbL1
Rv0056	Rv3265c	0.934068	0.987812	11	50S ribosomal protein L9	wbbL1
Rv0070c	Rv3265c	0.934068	0.94747	2	serine hydroxymethyltransferase	wbbL1
Rv0075	Rv3265c	0.934068	0.945627	11	aminotransferase	wbbL1
Rv0183	Rv3265c	0.934068	0.974925	3	lysophospholipase	wbbL1
Rv0202c	Rv3265c	0.934068	0.909743	9	transmembrane transport protein MmpL11	wbbL1
Rv0204c	Rv3265c	0.934068	0.984675	2	transmembrane protein	wbbL1
Rv0226c	Rv3265c	0.934068	0.990962	2	transmembrane protein	wbbL1
Rv0238	Rv3265c	0.934068	0.982016	11	TetR family transcriptional regulator	wbbL1
Rv0280	Rv3265c	0.934068	0.956798	3	PPE family protein	wbbL1
Rv0282	Rv3265c	0.934068	0.989139	9	hypothetical protein	wbbL1
Rv0289	Rv3265c	0.934068	0.964414	4	hypothetical protein	wbbL1
Rv0290	Rv3265c	0.934068	0.956988	1	transmembrane protein	wbbL1
Rv0292	Rv3265c	0.934068	0.981098	5	transmembrane protein	wbbL1
Rv0351	Rv3265c	0.934068	0.97576	11	GRPE protein (HSP-70 cofactor)	wbbL1
Rv0383c	Rv3265c	0.934068	0.989929	0	hypothetical protein	wbbL1
Rv0411c	Rv3265c	0.934068	0.985258	3	glutamine-binding lipoprotein	wbbL1
Rv0436c	Rv3265c	0.934068	0.965828	1	CDP-diacylglycerol--serine O-phosphatidyltransferase	wbbL1
Rv0453	Rv3265c	0.934068	0.954064	4	PPE family protein	wbbL1
Rv0469	Rv3265c	0.934068	0.838661	5	mycolic acid synthase	wbbL1
Rv0470c	Rv3265c	0.934068	0.992643	8	mycolic acid synthase pcaA	wbbL1
Rv0475	Rv3265c	0.934068	0.975387	11	iron-regulated heparin binding hemagglutinin	wbbL1
Rv0478	Rv3265c	0.934068	0.944053	11	deoxyribose-phosphate aldolase	wbbL1
Rv0490	Rv3265c	0.934068	0.989458	4	putative two component sensor histidine kinas	wbbL1
Rv0495c	Rv3265c	0.934068	0.981074	9	hypothetical protein	wbbL1
Rv0498	Rv3265c	0.934068	0.96888	7	hypothetical protein	wbbL1
Rv0501	Rv3265c	0.934068	0.950475	9	UDP-glucose 4-epimerase	wbbL1
Rv0502	Rv3265c	0.934068	0.968848	8	hypothetical protein	wbbL1
Rv0503c	Rv3265c	0.934068	0.97573	2	cyclopropane-fatty-acyl-phospholipid synthase	wbbL1
Rv0509	Rv3265c	0.934068	0.991257	3	glutamyl-tRNA reductase	wbbL1
Rv0525	Rv3265c	0.934068	0.917266	11	hypothetical protein	wbbL1
Rv0527	Rv3265c	0.934068	0.981505	11	cytochrome C-type biogenesis protein CcdA	wbbL1
Rv0529	Rv3265c	0.934068	0.977706	2	cytochrome C-type biogenesis protein CcsA	wbbL1
Rv0534c	Rv3265c	0.934068	0.91454	11	1,4-dihydroxy-2-naphthoate octaprenyltransferase	wbbL1
Rv0546c	Rv3265c	0.934068	0.988355	11	hypothetical protein	wbbL1
Rv0554	Rv3265c	0.934068	0.956343	2	peroxidase BpoC	wbbL1
Rv0559c	Rv3265c	0.934068	0.951547	18	hypothetical protein	wbbL1
Rv0639	Rv3265c	0.934068	0.984016	2	transcription antitermination protein NusG	wbbL1
Rv0646c	Rv3265c	0.934068	0.955046	2	lipase/esterase LipG	wbbL1
Rv0655	Rv3265c	0.934068	0.886898	9	ribonucleotide ABC transporter ATP-binding protein	wbbL1
Rv0715	Rv3265c	0.934068	0.926209	11	50S ribosomal protein L24	wbbL1
Rv0716	Rv3265c	0.934068	0.967023	11	50S ribosomal protein L5	wbbL1
Rv0718	Rv3265c	0.934068	0.935236	11	30S ribosomal protein S8	wbbL1
Rv0730	Rv3265c	0.934068	0.910986	4	hypothetical protein	wbbL1
Rv0732	Rv3265c	0.934068	0.926793	9	preprotein translocase subunit SecY	wbbL1
Rv0733	Rv3265c	0.934068	0.991657	11	adenylate kinase	wbbL1
Rv0803	Rv3265c	0.934068	0.896526	9	phosphoribosylformylglycinamidine synthase II	wbbL1
Rv0819	Rv3265c	0.934068	0.981252	4	hypothetical protein	wbbL1
Rv0824c	Rv3265c	0.934068	0.955908	9	acyl-[acyl-carrier protein] desaturase	wbbL1
Rv0876c	Rv3265c	0.934068	0.951856	9	transmembrane protein	wbbL1
Rv0877	Rv3265c	0.934068	0.979857	2	hypothetical protein	wbbL1
Rv0905	Rv3265c	0.934068	0.955951	4	enoyl-CoA hydratase	wbbL1
Rv0915c	Rv3265c	0.934068	0.937737	13	PPE family protein	wbbL1
Rv0946c	Rv3265c	0.934068	0.945504	9	glucose-6-phosphate isomerase	wbbL1
Rv0982	Rv3265c	0.934068	0.956991	9	two component sensor kinase MprB	wbbL1
Rv0992c	Rv3265c	0.934068	0.970106	12	hypothetical protein	wbbL1
Rv0996	Rv3265c	0.934068	0.917218	2	transmembrane protein	wbbL1
Rv0998	Rv3265c	0.934068	0.965146	2	hypothetical protein	wbbL1
Rv1000c	Rv3265c	0.934068	0.954664	4	hypothetical protein	wbbL1
Rv1002c	Rv3265c	0.934068	0.9866	9	hypothetical protein	wbbL1
Rv1009	Rv3265c	0.934068	0.951268	5	resuscitation-promoting factor rpfB	wbbL1
Rv1011	Rv3265c	0.934068	0.959985	2	4-diphosphocytidyl-2-C-methyl-D-erythritol kinase	wbbL1
Rv1017c	Rv3265c	0.934068	0.955375	9	ribose-phosphate pyrophosphokinase	wbbL1
Rv1039c	Rv3265c	0.934068	0.911655	18	PPE family protein	wbbL1
Rv1072	Rv3265c	0.934068	0.904808	11	transmembrane protein	wbbL1
Rv1081c	Rv3265c	0.934068	0.967606	19	hypothetical protein	wbbL1
Rv1086	Rv3265c	0.934068	0.988738	2	short (C15) chain Z-isoprenyl diphosphate synthase	wbbL1
Rv1093	Rv3265c	0.934068	0.914453	2	serine hydroxymethyltransferase	wbbL1
Rv1108c	Rv3265c	0.934068	0.949602	9	exodeoxyribonuclease VII large subunit	wbbL1
Rv1170	Rv3265c	0.934068	0.976292	4	mshB	wbbL1
Rv1208	Rv3265c	0.934068	0.968283	3	putative glucosyl-3-phosphoglycerate synthase	wbbL1
Rv1209	Rv3265c	0.934068	0.965525	18	hypothetical protein	wbbL1
Rv1213	Rv3265c	0.934068	0.963707	9	glucose-1-phosphate adenylyltransferase	wbbL1
Rv1254	Rv3265c	0.934068	0.974049	5	acyltransferase	wbbL1
Rv1273c	Rv3265c	0.934068	0.953391	9	drugs-transport transmembrane ATP-binding protein	wbbL1
Rv1277	Rv3265c	0.934068	0.978243	5	hypothetical protein	wbbL1
Rv1278	Rv3265c	0.934068	0.987148	9	hypothetical protein	wbbL1
Rv1300	Rv3265c	0.934068	0.985554	4	hypothetical protein	wbbL1
Rv1302	Rv3265c	0.934068	0.947578	3	rfe	wbbL1
Rv1307	Rv3265c	0.934068	0.982118	2	F0F1 ATP synthase subunit delta	wbbL1
Rv1311	Rv3265c	0.934068	0.994527	11	F0F1 ATP synthase subunit epsilon	wbbL1
Rv1324	Rv3265c	0.934068	0.985684	4	thioredoxin	wbbL1
Rv1332	Rv3265c	0.934068	0.975564	11	transcriptional regulatory protein	wbbL1
Rv1340	Rv3265c	0.934068	0.971308	3	ribonuclease PH	wbbL1
Rv1361c	Rv3265c	0.934068	0.956721	11	PPE family protein	wbbL1
Rv1364c	Rv3265c	0.934068	0.848107	11	hypothetical protein	wbbL1
Rv1381	Rv3265c	0.934068	0.966175	9	dihydroorotase	wbbL1
Rv1390	Rv3265c	0.934068	0.93885	11	DNA-directed RNA polymerase subunit omega	wbbL1
Rv1410c	Rv3265c	0.934068	0.967822	5	aminoglycosides/tetracycline-transport integral membrane protein	wbbL1
Rv1412	Rv3265c	0.934068	0.961715	11	riboflavin synthase	wbbL1
Rv1415	Rv3265c	0.934068	0.963452	9	ribA2	wbbL1
Rv1422	Rv3265c	0.934068	0.989974	2	hypothetical protein	wbbL1
Rv1449c	Rv3265c	0.934068	0.900589	9	transketolase	wbbL1
Rv1456c	Rv3265c	0.934068	0.974251	11	unidentified antibiotic-transport integral membrane protein	wbbL1
Rv1460	Rv3265c	0.934068	0.986148	11	transcriptional regulatory protein	wbbL1
Rv1466	Rv3265c	0.934068	0.912544	11	hypothetical protein	wbbL1
Rv1477	Rv3265c	0.934068	0.975687	2	invasion protein	wbbL1
Rv1479	Rv3265c	0.934068	0.982674	9	transcriptional regulatory protein MOXR1	wbbL1
Rv1481	Rv3265c	0.934068	0.975645	8	hypothetical protein	wbbL1
Rv1485	Rv3265c	0.934068	0.940945	2	ferrochelatase	wbbL1
Rv1538c	Rv3265c	0.934068	0.970073	11	L-aparaginase ansA	wbbL1
Rv1559	Rv3265c	0.934068	0.98252	9	threonine dehydratase	wbbL1
Rv1636	Rv3265c	0.934068	0.980896	11	hypothetical protein	wbbL1
Rv1637c	Rv3265c	0.934068	0.974928	4	hypothetical protein	wbbL1
Rv1654	Rv3265c	0.934068	0.976106	2	acetylglutamate kinase	wbbL1
Rv1658	Rv3265c	0.934068	0.955163	9	argininosuccinate synthase	wbbL1
Rv1661	Rv3265c	0.934068	0.891374	9	polyketide synthase pks7	wbbL1
Rv1683	Rv3265c	0.934068	0.903488	9	acyl-CoA synthetase	wbbL1
Rv1697	Rv3265c	0.934068	0.963006	9	hypothetical protein	wbbL1
Rv1698	Rv3265c	0.934068	0.992471	4	hypothetical protein	wbbL1
Rv1705c	Rv3265c	0.934068	0.912966	11	PPE family protein	wbbL1
Rv1706c	Rv3265c	0.934068	0.9068	13	PPE family protein	wbbL1
Rv1710	Rv3265c	0.934068	0.972538	11	hypothetical protein	wbbL1
Rv1780	Rv3265c	0.934068	0.951294	11	hypothetical protein	wbbL1
Rv1782	Rv3265c	0.934068	0.930844	2	hypothetical protein	wbbL1
Rv1784	Rv3265c	0.934068	0.880039	2	hypothetical protein	wbbL1
Rv1789	Rv3265c	0.934068	0.918707	11	PPE family protein	wbbL1
Rv1790	Rv3265c	0.934068	0.901858	11	PPE family protein	wbbL1
Rv1795	Rv3265c	0.934068	0.866945	9	hypothetical protein	wbbL1
Rv1796	Rv3265c	0.934068	0.930258	2	proline rich membrane-anchored mycosin MYCP5	wbbL1
Rv1798	Rv3265c	0.934068	0.940381	2	hypothetical protein	wbbL1
Rv1801	Rv3265c	0.934068	0.919077	18	PPE family protein	wbbL1
Rv1802	Rv3265c	0.934068	0.907637	11	PPE family protein	wbbL1
Rv1807	Rv3265c	0.934068	0.913812	18	PPE family protein	wbbL1
Rv1808	Rv3265c	0.934068	0.880934	11	PPE family protein	wbbL1
Rv1809	Rv3265c	0.934068	0.881704	14	PPE family protein	wbbL1
Rv1820	Rv3265c	0.934068	0.883254	4	hypothetical protein	wbbL1
Rv1822	Rv3265c	0.934068	0.968775	11	pgsA5	wbbL1
Rv1836c	Rv3265c	0.934068	0.988189	8	hypothetical protein	wbbL1
Rv1837c	Rv3265c	0.934068	0.898236	9	malate synthase G	wbbL1
Rv1845c	Rv3265c	0.934068	0.960008	2	hypothetical protein	wbbL1
Rv1856c	Rv3265c	0.934068	0.975506	11	POSSIBLE OXIDOREDUCTASE	wbbL1
Rv1872c	Rv3265c	0.934068	0.911247	5	L-lactate dehydrogenase (cytochrome) LldD2	wbbL1
Rv2038c	Rv3265c	0.934068	0.931023	2	sugar-transport ATP-binding protein ABC transporter	wbbL1
Rv2040c	Rv3265c	0.934068	0.877479	10	sugar-transport integral membrane protein ABC transporter	wbbL1
Rv2048c	Rv3265c	0.934068	0.893546	9	polyketide synthase pks12	wbbL1
Rv2093c	Rv3265c	0.934068	0.984451	2	Sec-independent protein translocase transmembrane	wbbL1
Rv2095c	Rv3265c	0.934068	0.985624	4	hypothetical protein	wbbL1
Rv2115c	Rv3265c	0.934068	0.95397	9	ATPase	wbbL1
Rv2118c	Rv3265c	0.934068	0.961221	2	RNA methyltransferase	wbbL1
Rv2122c	Rv3265c	0.934068	0.967472	11	phosphoribosyl-ATP pyrophosphatase	wbbL1
Rv2131c	Rv3265c	0.934068	0.972432	4	monophosphatase CysQ	wbbL1
Rv2138	Rv3265c	0.934068	0.985685	11	lipoprotein LppL	wbbL1
Rv2174	Rv3265c	0.934068	0.991947	8	integral membrane protein	wbbL1
Rv2183c	Rv3265c	0.934068	0.943005	18	hypothetical protein	wbbL1
Rv2196	Rv3265c	0.934068	0.984947	9	ubiquinol-cytochrome C reductase QcrB	wbbL1
Rv2197c	Rv3265c	0.934068	0.947899	18	transmembrane protein	wbbL1
Rv2199c	Rv3265c	0.934068	0.970055	11	integral membrane protein	wbbL1
Rv2200c	Rv3265c	0.934068	0.988845	9	transmembrane cytochrome C oxidase subunit II	wbbL1
Rv2204c	Rv3265c	0.934068	0.954357	11	hypothetical protein	wbbL1
Rv2206	Rv3265c	0.934068	0.925761	11	transmembrane protein	wbbL1
Rv2214c	Rv3265c	0.934068	0.930569	6	short chain dehydrogenase	wbbL1
Rv2223c	Rv3265c	0.934068	0.970165	9	exported protease	wbbL1
Rv2239c	Rv3265c	0.934068	0.951267	11	hypothetical protein	wbbL1
Rv2242	Rv3265c	0.934068	0.982775	9	hypothetical protein	wbbL1
Rv2243	Rv3265c	0.934068	0.975975	11	acyl-carrier-protein S-malonyltransferase	wbbL1
Rv2244	Rv3265c	0.934068	0.97461	11	acyl carrier protein	wbbL1
Rv2294	Rv3265c	0.934068	0.886903	9	aminotransferase	wbbL1
Rv2325c	Rv3265c	0.934068	0.988298	11	hypothetical protein	wbbL1
Rv2352c	Rv3265c	0.934068	0.902051	20	PPE family protein	wbbL1
Rv2361c	Rv3265c	0.934068	0.985007	2	long (C50) chain Z-isoprenyl diphosphate synthase	wbbL1
Rv2372c	Rv3265c	0.934068	0.984774	11	16S ribosomal RNA methyltransferase RsmE	wbbL1
Rv2376c	Rv3265c	0.934068	0.891321	18	low molecular weight antigen CFP5	wbbL1
Rv2460c	Rv3265c	0.934068	0.95523	9	ATP-dependent Clp protease proteolytic subunit 2	wbbL1
Rv2462c	Rv3265c	0.934068	0.934237	7	trigger factor	wbbL1
Rv2508c	Rv3265c	0.934068	0.978815	2	hypothetical protein	wbbL1
Rv2518c	Rv3265c	0.934068	0.992518	9	lipoprotein LppS	wbbL1
Rv2552c	Rv3265c	0.934068	0.891106	11	shikimate 5-dehydrogenase	wbbL1
Rv2553c	Rv3265c	0.934068	0.988752	5	hypothetical protein	wbbL1
Rv2567	Rv3265c	0.934068	0.903509	9	hypothetical protein	wbbL1
Rv2569c	Rv3265c	0.934068	0.986809	2	hypothetical protein	wbbL1
Rv2581c	Rv3265c	0.934068	0.957687	8	glyoxalase II	wbbL1
Rv2585c	Rv3265c	0.934068	0.993074	9	lipoprotein	wbbL1
Rv2609c	Rv3265c	0.934068	0.9962	1	hypothetical protein	wbbL1
Rv2671	Rv3265c	0.934068	0.974789	4	hypothetical protein	wbbL1
Rv2673	Rv3265c	0.934068	0.974575	9	integral membrane protein	wbbL1
Rv2676c	Rv3265c	0.934068	0.981078	4	hypothetical protein	wbbL1
Rv2711	Rv3265c	0.934068	0.973178	11	IRON-dependent repressor and activator IDER	wbbL1
Rv2747	Rv3265c	0.934068	0.97407	11	N-acetylglutamate synthase	wbbL1
Rv2753c	Rv3265c	0.934068	0.991721	3	dihydrodipicolinate synthase	wbbL1
Rv2768c	Rv3265c	0.934068	0.900307	18	PPE family protein	wbbL1
Rv2769c	Rv3265c	0.934068	0.894349	20	PE family protein	wbbL1
Rv2770c	Rv3265c	0.934068	0.910906	18	PPE family protein	wbbL1
Rv2846c	Rv3265c	0.934068	0.958649	8	integral membrane efflux protein EfpA	wbbL1
Rv2861c	Rv3265c	0.934068	0.96269	7	methionine aminopeptidase	wbbL1
Rv2881c	Rv3265c	0.934068	0.987078	4	cdsA	wbbL1
Rv2922c	Rv3265c	0.934068	0.901066	9	chromosome partition protein Smc	wbbL1
Rv2927c	Rv3265c	0.934068	0.981784	11	hypothetical protein	wbbL1
Rv2965c	Rv3265c	0.934068	0.960712	11	phosphopantetheine adenylyltransferase	wbbL1
Rv3006	Rv3265c	0.934068	0.943339	3	lipoprotein LppZ	wbbL1
Rv3012c	Rv3265c	0.934068	0.950987	17	aspartyl/glutamyl-tRNA amidotransferase	wbbL1
Rv3015c	Rv3265c	0.934068	0.966447	4	hypothetical protein	wbbL1
Rv3025c	Rv3265c	0.934068	0.977016	9	cysteine desulfurase IscS	wbbL1
Rv3031	Rv3265c	0.934068	0.962174	9	hypothetical protein	wbbL1
Rv3035	Rv3265c	0.934068	0.987143	1	hypothetical protein	wbbL1
Rv3039c	Rv3265c	0.934068	0.958895	11	enoyl-CoA hydratase	wbbL1
Rv3042c	Rv3265c	0.934068	0.986845	8	phosphoserine phosphatase	wbbL1
Rv3044	Rv3265c	0.934068	0.991424	4	FEIII-dicitrate-binding periplasmic lipoprote	wbbL1
Rv3101c	Rv3265c	0.934068	0.980507	8	putative cell division protein FTSX	wbbL1
Rv3125c	Rv3265c	0.934068	0.932398	14	PPE family protein	wbbL1
Rv3136	Rv3265c	0.934068	0.893417	11	PPE family protein	wbbL1
Rv3194c	Rv3265c	0.934068	0.984437	3	hypothetical protein	wbbL1
Rv3208A	Rv3265c	0.934068	0.959122	20	hypothetical protein	wbbL1
Rv3212	Rv3265c	0.934068	0.974788	2	hypothetical protein	wbbL1
Rv3215	Rv3265c	0.934068	0.98109	4	isochorismate synthase	wbbL1
Rv3226c	Rv3265c	0.934068	0.982707	4	hypothetical protein	wbbL1
Rv3246c	Rv3265c	0.934068	0.833941	8	two component sensory transduction transcriptional regulatory protein	wbbL1
Rv3256c	Rv3265c	0.934068	0.980382	11	hypothetical protein	wbbL1
Rv3262	Rv3265c	0.934068	0.963546	8	F420-0--gamma-glutamyl ligase	wbbL1
Rv3267	Rv3265c	0.934068	0.98423	9	hypothetical protein	wbbL1
Rv3289c	Rv3265c	0.934068	0.841475	20	transmembrane protein	wbbL1
Rv3317	Rv3265c	0.934068	0.86055	11	succinate dehydrogenase	wbbL1
Rv3319	Rv3265c	0.934068	0.930828	9	sdhB	wbbL1
Rv3330	Rv3265c	0.934068	0.975797	1	penicillin-binding protein DacB1	wbbL1
Rv3336c	Rv3265c	0.934068	0.980244	9	tryptophanyl-tRNA synthetase	wbbL1
Rv3338	Rv3265c	0.934068	0.965945	4	hypothetical protein	wbbL1
Rv3355c	Rv3265c	0.934068	0.93787	20	hypothetical protein	wbbL1
Rv3423c	Rv3265c	0.934068	0.981126	2	alanine racemase	wbbL1
Rv3478	Rv3265c	0.934068	0.951991	11	PE family protein	wbbL1
Rv3532	Rv3265c	0.934068	0.93126	12	PPE family protein	wbbL1
Rv3593	Rv3265c	0.934068	0.969677	9	lipoprotein LpqF	wbbL1
Rv3602c	Rv3265c	0.934068	0.973778	4	pantoate--beta-alanine ligase	wbbL1
Rv3605c	Rv3265c	0.934068	0.953488	12	hypothetical protein	wbbL1
Rv3607c	Rv3265c	0.934068	0.930665	13	dihydroneopterin aldolase FolB	wbbL1
Rv3621c	Rv3265c	0.934068	0.85274	14	PPE family protein	wbbL1
Rv3627c	Rv3265c	0.934068	0.963289	2	hypothetical protein	wbbL1
Rv3645	Rv3265c	0.934068	0.973892	9	transmembrane protein	wbbL1
Rv3671c	Rv3265c	0.934068	0.967422	2	membrane-associated serine protease	wbbL1
Rv3683	Rv3265c	0.934068	0.991358	9	hypothetical protein	wbbL1
Rv3707c	Rv3265c	0.934068	0.984863	5	hypothetical protein	wbbL1
Rv3709c	Rv3265c	0.934068	0.958193	9	aspartate kinase	wbbL1
Rv3719	Rv3265c	0.934068	0.961116	9	hypothetical protein	wbbL1
Rv3754	Rv3265c	0.934068	0.980276	2	prephenate dehydrogenase	wbbL1
Rv3804c	Rv3265c	0.934068	0.992063	8	secreted antigen 85-A FBPA	wbbL1
Rv3842c	Rv3265c	0.934068	0.973763	2	glycerophosphoryl diester phosphodiesterase	wbbL1
Rv3853	Rv3265c	0.934068	0.963744	11	ribonuclease activity regulator protein RraA	wbbL1
Rv0983	Rv3266c	0.970951	0.981326	2	serine protease PepD	rmlD
Rv1082	Rv3266c	0.970951	0.930636	12	Mycothiol conjugate amidase Mca	rmlD
Rv1166	Rv3266c	0.970951	0.978493	13	lipoprotein LpqW	rmlD
Rv1457c	Rv3266c	0.970951	0.955455	7	unidentified antibiotic-transport integral membrane protein	rmlD
Rv1462	Rv3266c	0.970951	0.990066	13	hypothetical protein	rmlD
Rv1539	Rv3266c	0.970951	0.97349	7	lipoprotein signal peptidase	rmlD
Rv1647	Rv3266c	0.970951	0.976543	0	hypothetical protein	rmlD
Rv1662	Rv3266c	0.970951	0.904918	13	polyketide synthase pks8	rmlD
Rv1827	Rv3266c	0.970951	0.938493	7	hypothetical protein	rmlD
Rv1854c	Rv3266c	0.970951	0.96621	13	NADH dehydrogenase	rmlD
Rv2158c	Rv3266c	0.970951	0.993436	6	murE	rmlD
Rv2357c	Rv3266c	0.970951	0.989497	13	glycyl-tRNA synthetase	rmlD
Rv2535c	Rv3266c	0.970951	0.988773	3	cytoplasmic peptidase PepQ	rmlD
Rv2604c	Rv3266c	0.970951	0.919497	7	glutamine amidotransferase subunit PdxT	rmlD
Rv2612c	Rv3266c	0.970951	0.969699	0	pgsA1	rmlD
Rv2707	Rv3266c	0.970951	0.994106	7	hypothetical protein	rmlD
Rv2946c	Rv3266c	0.970951	0.905035	13	polyketide synthase PKS1	rmlD
Rv2988c	Rv3266c	0.970951	0.987007	13	isopropylmalate isomerase large subunit	rmlD
Rv3028c	Rv3266c	0.970951	0.931504	7	electron transfer flavoprotein subunit alpha	rmlD
Rv3105c	Rv3266c	0.970951	0.988565	13	peptide chain release factor 2	rmlD
Rv3207c	Rv3266c	0.970951	0.979306	6	hypothetical protein	rmlD
Rv3412	Rv3266c	0.970951	0.867416	7	hypothetical protein	rmlD
Rv3487c	Rv3266c	0.970951	0.955459	0	esterase/lipase LipF	rmlD
Rv3600c	Rv3266c	0.970951	0.962727	6	pantothenate kinase	rmlD
Rv3635	Rv3266c	0.970951	0.982611	13	transmembrane protein	rmlD
Rv3680	Rv3266c	0.970951	0.974515	13	anion transporter ATPase	rmlD
Rv3805c	Rv3266c	0.970951	0.989457	13	transmembrane protein	rmlD
Rv3813c	Rv3266c	0.970951	0.941987	4	hypothetical protein	rmlD
Rv3918c	Rv3266c	0.970951	0.990288	6	chromosome partitioning protein ParA	rmlD
Rv0014c	Rv3464	0.934068	0.955992	0	transmembrane serine/threonine-protein kinase	rmlB
Rv0016c	Rv3464	0.934068	0.964452	0	penicillin-binding protein PbpA	rmlB
Rv0017c	Rv3464	0.934068	0.985558	0	cell division protein RodA	rmlB
Rv0040c	Rv3464	0.934068	0.948008	16	secreted proline rich protein MTC28	rmlB
Rv0056	Rv3464	0.934068	0.971414	20	50S ribosomal protein L9	rmlB
Rv0070c	Rv3464	0.934068	0.974132	7	serine hydroxymethyltransferase	rmlB
Rv0075	Rv3464	0.934068	0.958175	13	aminotransferase	rmlB
Rv0183	Rv3464	0.934068	0.983991	12	lysophospholipase	rmlB
Rv0202c	Rv3464	0.934068	0.944829	0	transmembrane transport protein MmpL11	rmlB
Rv0204c	Rv3464	0.934068	0.971934	7	transmembrane protein	rmlB
Rv0226c	Rv3464	0.934068	0.970295	7	transmembrane protein	rmlB
Rv0238	Rv3464	0.934068	0.960635	20	TetR family transcriptional regulator	rmlB
Rv0280	Rv3464	0.934068	0.975883	12	PPE family protein	rmlB
Rv0282	Rv3464	0.934068	0.984873	0	hypothetical protein	rmlB
Rv0289	Rv3464	0.934068	0.978511	13	hypothetical protein	rmlB
Rv0290	Rv3464	0.934068	0.96601	10	transmembrane protein	rmlB
Rv0292	Rv3464	0.934068	0.974737	13	transmembrane protein	rmlB
Rv0351	Rv3464	0.934068	0.976255	20	GRPE protein (HSP-70 cofactor)	rmlB
Rv0383c	Rv3464	0.934068	0.966411	13	hypothetical protein	rmlB
Rv0411c	Rv3464	0.934068	0.977402	6	glutamine-binding lipoprotein	rmlB
Rv0436c	Rv3464	0.934068	0.98844	10	CDP-diacylglycerol--serine O-phosphatidyltransferase	rmlB
Rv0453	Rv3464	0.934068	0.948238	13	PPE family protein	rmlB
Rv0469	Rv3464	0.934068	0.885336	4	mycolic acid synthase	rmlB
Rv0470c	Rv3464	0.934068	0.976151	1	mycolic acid synthase pcaA	rmlB
Rv0475	Rv3464	0.934068	0.951364	20	iron-regulated heparin binding hemagglutinin	rmlB
Rv0478	Rv3464	0.934068	0.927044	20	deoxyribose-phosphate aldolase	rmlB
Rv0490	Rv3464	0.934068	0.973359	5	putative two component sensor histidine kinas	rmlB
Rv0495c	Rv3464	0.934068	0.977223	0	hypothetical protein	rmlB
Rv0498	Rv3464	0.934068	0.955485	2	hypothetical protein	rmlB
Rv0501	Rv3464	0.934068	0.965914	0	UDP-glucose 4-epimerase	rmlB
Rv0502	Rv3464	0.934068	0.955481	1	hypothetical protein	rmlB
Rv0503c	Rv3464	0.934068	0.982106	7	cyclopropane-fatty-acyl-phospholipid synthase	rmlB
Rv0509	Rv3464	0.934068	0.970933	6	glutamyl-tRNA reductase	rmlB
Rv0525	Rv3464	0.934068	0.943966	20	hypothetical protein	rmlB
Rv0527	Rv3464	0.934068	0.986829	20	cytochrome C-type biogenesis protein CcdA	rmlB
Rv0529	Rv3464	0.934068	0.953712	7	cytochrome C-type biogenesis protein CcsA	rmlB
Rv0534c	Rv3464	0.934068	0.913842	20	1,4-dihydroxy-2-naphthoate octaprenyltransferase	rmlB
Rv0546c	Rv3464	0.934068	0.963315	20	hypothetical protein	rmlB
Rv0554	Rv3464	0.934068	0.947528	11	peroxidase BpoC	rmlB
Rv0559c	Rv3464	0.934068	0.978174	20	hypothetical protein	rmlB
Rv0639	Rv3464	0.934068	0.965766	11	transcription antitermination protein NusG	rmlB
Rv0646c	Rv3464	0.934068	0.947904	11	lipase/esterase LipG	rmlB
Rv0655	Rv3464	0.934068	0.893611	0	ribonucleotide ABC transporter ATP-binding protein	rmlB
Rv0715	Rv3464	0.934068	0.945136	20	50S ribosomal protein L24	rmlB
Rv0716	Rv3464	0.934068	0.976308	20	50S ribosomal protein L5	rmlB
Rv0718	Rv3464	0.934068	0.97494	20	30S ribosomal protein S8	rmlB
Rv0730	Rv3464	0.934068	0.950108	13	hypothetical protein	rmlB
Rv0732	Rv3464	0.934068	0.93324	0	preprotein translocase subunit SecY	rmlB
Rv0733	Rv3464	0.934068	0.973644	20	adenylate kinase	rmlB
Rv0803	Rv3464	0.934068	0.936041	0	phosphoribosylformylglycinamidine synthase II	rmlB
Rv0819	Rv3464	0.934068	0.957335	13	hypothetical protein	rmlB
Rv0824c	Rv3464	0.934068	0.983589	0	acyl-[acyl-carrier protein] desaturase	rmlB
Rv0876c	Rv3464	0.934068	0.932745	0	transmembrane protein	rmlB
Rv0877	Rv3464	0.934068	0.963808	11	hypothetical protein	rmlB
Rv0905	Rv3464	0.934068	0.979638	13	enoyl-CoA hydratase	rmlB
Rv0915c	Rv3464	0.934068	0.958858	13	PPE family protein	rmlB
Rv0946c	Rv3464	0.934068	0.961191	0	glucose-6-phosphate isomerase	rmlB
Rv0982	Rv3464	0.934068	0.97792	0	two component sensor kinase MprB	rmlB
Rv0992c	Rv3464	0.934068	0.96553	20	hypothetical protein	rmlB
Rv0996	Rv3464	0.934068	0.945294	11	transmembrane protein	rmlB
Rv0998	Rv3464	0.934068	0.972509	11	hypothetical protein	rmlB
Rv1000c	Rv3464	0.934068	0.963115	13	hypothetical protein	rmlB
Rv1002c	Rv3464	0.934068	0.956568	0	hypothetical protein	rmlB
Rv1009	Rv3464	0.934068	0.95438	4	resuscitation-promoting factor rpfB	rmlB
Rv1011	Rv3464	0.934068	0.95277	11	4-diphosphocytidyl-2-C-methyl-D-erythritol kinase	rmlB
Rv1017c	Rv3464	0.934068	0.963059	0	ribose-phosphate pyrophosphokinase	rmlB
Rv1039c	Rv3464	0.934068	0.958108	20	PPE family protein	rmlB
Rv1072	Rv3464	0.934068	0.851745	20	transmembrane protein	rmlB
Rv1081c	Rv3464	0.934068	0.957118	20	hypothetical protein	rmlB
Rv1086	Rv3464	0.934068	0.97376	7	short (C15) chain Z-isoprenyl diphosphate synthase	rmlB
Rv1093	Rv3464	0.934068	0.942289	7	serine hydroxymethyltransferase	rmlB
Rv1108c	Rv3464	0.934068	0.926206	0	exodeoxyribonuclease VII large subunit	rmlB
Rv1170	Rv3464	0.934068	0.979543	13	mshB	rmlB
Rv1208	Rv3464	0.934068	0.967822	8	putative glucosyl-3-phosphoglycerate synthase	rmlB
Rv1209	Rv3464	0.934068	0.943881	20	hypothetical protein	rmlB
Rv1213	Rv3464	0.934068	0.980095	0	glucose-1-phosphate adenylyltransferase	rmlB
Rv1254	Rv3464	0.934068	0.952513	4	acyltransferase	rmlB
Rv1273c	Rv3464	0.934068	0.958068	0	drugs-transport transmembrane ATP-binding protein	rmlB
Rv1277	Rv3464	0.934068	0.97518	4	hypothetical protein	rmlB
Rv1278	Rv3464	0.934068	0.974535	0	hypothetical protein	rmlB
Rv1300	Rv3464	0.934068	0.951352	13	hypothetical protein	rmlB
Rv1302	Rv3464	0.934068	0.969451	6	rfe	rmlB
Rv1307	Rv3464	0.934068	0.991166	7	F0F1 ATP synthase subunit delta	rmlB
Rv1311	Rv3464	0.934068	0.967271	20	F0F1 ATP synthase subunit epsilon	rmlB
Rv1324	Rv3464	0.934068	0.970543	13	thioredoxin	rmlB
Rv1332	Rv3464	0.934068	0.990801	20	transcriptional regulatory protein	rmlB
Rv1340	Rv3464	0.934068	0.970134	12	ribonuclease PH	rmlB
Rv1361c	Rv3464	0.934068	0.974525	13	PPE family protein	rmlB
Rv1364c	Rv3464	0.934068	0.919748	9	hypothetical protein	rmlB
Rv1381	Rv3464	0.934068	0.94872	0	dihydroorotase	rmlB
Rv1390	Rv3464	0.934068	0.969134	20	DNA-directed RNA polymerase subunit omega	rmlB
Rv1410c	Rv3464	0.934068	0.964188	4	aminoglycosides/tetracycline-transport integral membrane protein	rmlB
Rv1412	Rv3464	0.934068	0.957482	20	riboflavin synthase	rmlB
Rv1415	Rv3464	0.934068	0.951022	0	ribA2	rmlB
Rv1422	Rv3464	0.934068	0.9556	7	hypothetical protein	rmlB
Rv1449c	Rv3464	0.934068	0.938278	0	transketolase	rmlB
Rv1456c	Rv3464	0.934068	0.947364	20	unidentified antibiotic-transport integral membrane protein	rmlB
Rv1460	Rv3464	0.934068	0.962835	20	transcriptional regulatory protein	rmlB
Rv1466	Rv3464	0.934068	0.940678	20	hypothetical protein	rmlB
Rv1477	Rv3464	0.934068	0.964261	7	invasion protein	rmlB
Rv1479	Rv3464	0.934068	0.950868	0	transcriptional regulatory protein MOXR1	rmlB
Rv1481	Rv3464	0.934068	0.934028	1	hypothetical protein	rmlB
Rv1485	Rv3464	0.934068	0.954782	7	ferrochelatase	rmlB
Rv1538c	Rv3464	0.934068	0.947468	20	L-aparaginase ansA	rmlB
Rv1559	Rv3464	0.934068	0.954529	0	threonine dehydratase	rmlB
Rv1636	Rv3464	0.934068	0.982611	20	hypothetical protein	rmlB
Rv1637c	Rv3464	0.934068	0.940165	13	hypothetical protein	rmlB
Rv1654	Rv3464	0.934068	0.969412	11	acetylglutamate kinase	rmlB
Rv1658	Rv3464	0.934068	0.966798	0	argininosuccinate synthase	rmlB
Rv1661	Rv3464	0.934068	0.930918	0	polyketide synthase pks7	rmlB
Rv1683	Rv3464	0.934068	0.939591	0	acyl-CoA synthetase	rmlB
Rv1697	Rv3464	0.934068	0.931844	0	hypothetical protein	rmlB
Rv1698	Rv3464	0.934068	0.974056	13	hypothetical protein	rmlB
Rv1705c	Rv3464	0.934068	0.958177	13	PPE family protein	rmlB
Rv1706c	Rv3464	0.934068	0.948399	13	PPE family protein	rmlB
Rv1710	Rv3464	0.934068	0.966264	20	hypothetical protein	rmlB
Rv1780	Rv3464	0.934068	0.975787	20	hypothetical protein	rmlB
Rv1782	Rv3464	0.934068	0.962006	7	hypothetical protein	rmlB
Rv1784	Rv3464	0.934068	0.929396	7	hypothetical protein	rmlB
Rv1789	Rv3464	0.934068	0.96439	13	PPE family protein	rmlB
Rv1790	Rv3464	0.934068	0.950217	13	PPE family protein	rmlB
Rv1795	Rv3464	0.934068	0.902718	7	hypothetical protein	rmlB
Rv1796	Rv3464	0.934068	0.962736	7	proline rich membrane-anchored mycosin MYCP5	rmlB
Rv1798	Rv3464	0.934068	0.959993	7	hypothetical protein	rmlB
Rv1801	Rv3464	0.934068	0.965612	20	PPE family protein	rmlB
Rv1802	Rv3464	0.934068	0.958184	13	PPE family protein	rmlB
Rv1807	Rv3464	0.934068	0.959401	20	PPE family protein	rmlB
Rv1808	Rv3464	0.934068	0.94166	13	PPE family protein	rmlB
Rv1809	Rv3464	0.934068	0.936984	16	PPE family protein	rmlB
Rv1820	Rv3464	0.934068	0.942332	8	hypothetical protein	rmlB
Rv1822	Rv3464	0.934068	0.984152	20	pgsA6	rmlB
Rv1836c	Rv3464	0.934068	0.970843	1	hypothetical protein	rmlB
Rv1837c	Rv3464	0.934068	0.938576	0	malate synthase G	rmlB
Rv1845c	Rv3464	0.934068	0.954491	11	hypothetical protein	rmlB
Rv1856c	Rv3464	0.934068	0.968083	20	POSSIBLE OXIDOREDUCTASE	rmlB
Rv1872c	Rv3464	0.934068	0.940593	7	L-lactate dehydrogenase (cytochrome) LldD2	rmlB
Rv2038c	Rv3464	0.934068	0.973961	7	sugar-transport ATP-binding protein ABC transporter	rmlB
Rv2040c	Rv3464	0.934068	0.93782	8	sugar-transport integral membrane protein ABC transporter	rmlB
Rv2048c	Rv3464	0.934068	0.930812	0	polyketide synthase pks12	rmlB
Rv2093c	Rv3464	0.934068	0.978763	7	Sec-independent protein translocase transmembrane	rmlB
Rv2095c	Rv3464	0.934068	0.97209	13	hypothetical protein	rmlB
Rv2115c	Rv3464	0.934068	0.947111	0	ATPase	rmlB
Rv2118c	Rv3464	0.934068	0.955129	11	RNA methyltransferase	rmlB
Rv2122c	Rv3464	0.934068	0.958303	20	phosphoribosyl-ATP pyrophosphatase	rmlB
Rv2131c	Rv3464	0.934068	0.969426	13	monophosphatase CysQ	rmlB
Rv2138	Rv3464	0.934068	0.961796	20	lipoprotein LppL	rmlB
Rv2174	Rv3464	0.934068	0.989596	1	integral membrane protein	rmlB
Rv2183c	Rv3464	0.934068	0.961542	20	hypothetical protein	rmlB
Rv2196	Rv3464	0.934068	0.960249	0	ubiquinol-cytochrome C reductase QcrB	rmlB
Rv2197c	Rv3464	0.934068	0.94713	20	transmembrane protein	rmlB
Rv2199c	Rv3464	0.934068	0.978597	20	integral membrane protein	rmlB
Rv2200c	Rv3464	0.934068	0.9684	0	transmembrane cytochrome C oxidase subunit II	rmlB
Rv2204c	Rv3464	0.934068	0.963156	20	hypothetical protein	rmlB
Rv2206	Rv3464	0.934068	0.910847	20	transmembrane protein	rmlB
Rv2214c	Rv3464	0.934068	0.957751	3	short chain dehydrogenase	rmlB
Rv2223c	Rv3464	0.934068	0.974265	0	exported protease	rmlB
Rv2239c	Rv3464	0.934068	0.962864	20	hypothetical protein	rmlB
Rv2242	Rv3464	0.934068	0.963437	0	hypothetical protein	rmlB
Rv2243	Rv3464	0.934068	0.964366	20	acyl-carrier-protein S-malonyltransferase	rmlB
Rv2244	Rv3464	0.934068	0.975014	20	acyl carrier protein	rmlB
Rv2294	Rv3464	0.934068	0.913388	7	aminotransferase	rmlB
Rv2325c	Rv3464	0.934068	0.954316	20	hypothetical protein	rmlB
Rv2352c	Rv3464	0.934068	0.949238	20	PPE family protein	rmlB
Rv2361c	Rv3464	0.934068	0.955432	7	long (C50) chain Z-isoprenyl diphosphate synthase	rmlB
Rv2372c	Rv3464	0.934068	0.966682	20	16S ribosomal RNA methyltransferase RsmE	rmlB
Rv2376c	Rv3464	0.934068	0.923529	20	low molecular weight antigen CFP6	rmlB
Rv2460c	Rv3464	0.934068	0.937849	18	ATP-dependent Clp protease proteolytic subunit 2	rmlB
Rv2462c	Rv3464	0.934068	0.951207	2	trigger factor	rmlB
Rv2508c	Rv3464	0.934068	0.959136	7	hypothetical protein	rmlB
Rv2518c	Rv3464	0.934068	0.987819	0	lipoprotein LppS	rmlB
Rv2552c	Rv3464	0.934068	0.918908	20	shikimate 5-dehydrogenase	rmlB
Rv2553c	Rv3464	0.934068	0.980388	4	hypothetical protein	rmlB
Rv2567	Rv3464	0.934068	0.943127	0	hypothetical protein	rmlB
Rv2569c	Rv3464	0.934068	0.967104	7	hypothetical protein	rmlB
Rv2581c	Rv3464	0.934068	0.96898	17	glyoxalase II	rmlB
Rv2585c	Rv3464	0.934068	0.979956	0	lipoprotein	rmlB
Rv2609c	Rv3464	0.934068	0.976974	10	hypothetical protein	rmlB
Rv2671	Rv3464	0.934068	0.99046	13	hypothetical protein	rmlB
Rv2673	Rv3464	0.934068	0.99048	0	integral membrane protein	rmlB
Rv2676c	Rv3464	0.934068	0.968479	5	hypothetical protein	rmlB
Rv2711	Rv3464	0.934068	0.97045	20	IRON-dependent repressor and activator IDER	rmlB
Rv2747	Rv3464	0.934068	0.960798	20	N-acetylglutamate synthase	rmlB
Rv2753c	Rv3464	0.934068	0.966229	12	dihydrodipicolinate synthase	rmlB
Rv2768c	Rv3464	0.934068	0.947856	20	PPE family protein	rmlB
Rv2769c	Rv3464	0.934068	0.942919	20	PE family protein	rmlB
Rv2770c	Rv3464	0.934068	0.965937	20	PPE family protein	rmlB
Rv2846c	Rv3464	0.934068	0.924938	1	integral membrane efflux protein EfpA	rmlB
Rv2861c	Rv3464	0.934068	0.942706	2	methionine aminopeptidase	rmlB
Rv2881c	Rv3464	0.934068	0.978071	13	cdsA	rmlB
Rv2922c	Rv3464	0.934068	0.937092	0	chromosome partition protein Smc	rmlB
Rv2927c	Rv3464	0.934068	0.952569	20	hypothetical protein	rmlB
Rv2965c	Rv3464	0.934068	0.961154	20	phosphopantetheine adenylyltransferase	rmlB
Rv3006	Rv3464	0.934068	0.973923	6	lipoprotein LppZ	rmlB
Rv3012c	Rv3464	0.934068	0.968835	20	aspartyl/glutamyl-tRNA amidotransferase	rmlB
Rv3015c	Rv3464	0.934068	0.94456	13	hypothetical protein	rmlB
Rv3025c	Rv3464	0.934068	0.967036	0	cysteine desulfurase IscS	rmlB
Rv3031	Rv3464	0.934068	0.941142	0	hypothetical protein	rmlB
Rv3035	Rv3464	0.934068	0.992683	8	hypothetical protein	rmlB
Rv3039c	Rv3464	0.934068	0.981059	20	enoyl-CoA hydratase	rmlB
Rv3042c	Rv3464	0.934068	0.977771	1	phosphoserine phosphatase	rmlB
Rv3044	Rv3464	0.934068	0.987259	13	FEIII-dicitrate-binding periplasmic lipoprote	rmlB
Rv3101c	Rv3464	0.934068	0.949056	1	putative cell division protein FTSX	rmlB
Rv3125c	Rv3464	0.934068	0.967084	15	PPE family protein	rmlB
Rv3136	Rv3464	0.934068	0.950984	13	PPE family protein	rmlB
Rv3194c	Rv3464	0.934068	0.98086	6	hypothetical protein	rmlB
Rv3208A	Rv3464	0.934068	0.938452	20	hypothetical protein	rmlB
Rv3212	Rv3464	0.934068	0.958898	7	hypothetical protein	rmlB
Rv3215	Rv3464	0.934068	0.978488	13	isochorismate synthase	rmlB
Rv3226c	Rv3464	0.934068	0.966135	13	hypothetical protein	rmlB
Rv3246c	Rv3464	0.934068	0.854271	17	two component sensory transduction transcriptional regulatory protein	rmlB
Rv3256c	Rv3464	0.934068	0.96329	20	hypothetical protein	rmlB
Rv3262	Rv3464	0.934068	0.922354	1	F420-0--gamma-glutamyl ligase	rmlB
Rv3265c	Rv3464	0.934068	0.972055	9	wbbL1	rmlB
Rv3267	Rv3464	0.934068	0.966614	0	hypothetical protein	rmlB
Rv3289c	Rv3464	0.934068	0.917173	20	transmembrane protein	rmlB
Rv3317	Rv3464	0.934068	0.803641	20	succinate dehydrogenase	rmlB
Rv3319	Rv3464	0.934068	0.92776	0	sdhB	rmlB
Rv3330	Rv3464	0.934068	0.947208	10	penicillin-binding protein DacB1	rmlB
Rv3336c	Rv3464	0.934068	0.978349	0	tryptophanyl-tRNA synthetase	rmlB
Rv3338	Rv3464	0.934068	0.973826	13	hypothetical protein	rmlB
Rv3355c	Rv3464	0.934068	0.975493	20	hypothetical protein	rmlB
Rv3423c	Rv3464	0.934068	0.955659	7	alanine racemase	rmlB
Rv3478	Rv3464	0.934068	0.977294	13	PE family protein	rmlB
Rv3532	Rv3464	0.934068	0.9651	14	PPE family protein	rmlB
Rv3593	Rv3464	0.934068	0.976478	0	lipoprotein LpqF	rmlB
Rv3602c	Rv3464	0.934068	0.964266	13	pantoate--beta-alanine ligase	rmlB
Rv3605c	Rv3464	0.934068	0.951831	20	hypothetical protein	rmlB
Rv3607c	Rv3464	0.934068	0.939156	20	dihydroneopterin aldolase FolB	rmlB
Rv3621c	Rv3464	0.934068	0.889658	16	PPE family protein	rmlB
Rv3627c	Rv3464	0.934068	0.973005	11	hypothetical protein	rmlB
Rv3645	Rv3464	0.934068	0.944573	0	transmembrane protein	rmlB
Rv3671c	Rv3464	0.934068	0.98463	7	membrane-associated serine protease	rmlB
Rv3683	Rv3464	0.934068	0.980068	0	hypothetical protein	rmlB
Rv3707c	Rv3464	0.934068	0.953403	4	hypothetical protein	rmlB
Rv3709c	Rv3464	0.934068	0.948962	0	aspartate kinase	rmlB
Rv3719	Rv3464	0.934068	0.908337	0	hypothetical protein	rmlB
Rv3754	Rv3464	0.934068	0.961804	11	prephenate dehydrogenase	rmlB
Rv3804c	Rv3464	0.934068	0.969864	1	secreted antigen 85-A FBPA	rmlB
Rv3842c	Rv3464	0.934068	0.954661	7	glycerophosphoryl diester phosphodiesterase	rmlB
Rv3853	Rv3464	0.934068	0.947534	20	ribonuclease activity regulator protein RraA	rmlB
Rv0014c	Rv3794	0.934068	0.933228	0	transmembrane serine/threonine-protein kinase	embA
Rv0016c	Rv3794	0.934068	0.886672	0	penicillin-binding protein PbpA	embA
Rv0017c	Rv3794	0.934068	0.90171	0	cell division protein RodA	embA
Rv0040c	Rv3794	0.934068	0.811331	16	secreted proline rich protein MTC28	embA
Rv0056	Rv3794	0.934068	0.922732	20	50S ribosomal protein L9	embA
Rv0070c	Rv3794	0.934068	0.962704	7	serine hydroxymethyltransferase	embA
Rv0075	Rv3794	0.934068	0.959894	13	aminotransferase	embA
Rv0183	Rv3794	0.934068	0.923516	12	lysophospholipase	embA
Rv0202c	Rv3794	0.934068	0.99175	0	transmembrane transport protein MmpL11	embA
Rv0204c	Rv3794	0.934068	0.918317	7	transmembrane protein	embA
Rv0226c	Rv3794	0.934068	0.923266	7	transmembrane protein	embA
Rv0238	Rv3794	0.934068	0.849943	20	TetR family transcriptional regulator	embA
Rv0280	Rv3794	0.934068	0.927817	12	PPE family protein	embA
Rv0282	Rv3794	0.934068	0.944914	0	hypothetical protein	embA
Rv0289	Rv3794	0.934068	0.938291	13	hypothetical protein	embA
Rv0290	Rv3794	0.934068	0.967126	10	transmembrane protein	embA
Rv0292	Rv3794	0.934068	0.892745	13	transmembrane protein	embA
Rv0351	Rv3794	0.934068	0.888656	20	GRPE protein (HSP-70 cofactor)	embA
Rv0383c	Rv3794	0.934068	0.864155	13	hypothetical protein	embA
Rv0411c	Rv3794	0.934068	0.939148	6	glutamine-binding lipoprotein	embA
Rv0436c	Rv3794	0.934068	0.966335	10	CDP-diacylglycerol--serine O-phosphatidyltransferase	embA
Rv0453	Rv3794	0.934068	0.870728	13	PPE family protein	embA
Rv0469	Rv3794	0.934068	0.867025	4	mycolic acid synthase	embA
Rv0470c	Rv3794	0.934068	0.890891	1	mycolic acid synthase pcaA	embA
Rv0475	Rv3794	0.934068	0.888867	20	iron-regulated heparin binding hemagglutinin	embA
Rv0478	Rv3794	0.934068	0.868291	20	deoxyribose-phosphate aldolase	embA
Rv0490	Rv3794	0.934068	0.934185	5	putative two component sensor histidine kinas	embA
Rv0495c	Rv3794	0.934068	0.91384	0	hypothetical protein	embA
Rv0498	Rv3794	0.934068	0.832584	2	hypothetical protein	embA
Rv0501	Rv3794	0.934068	0.881029	0	UDP-glucose 4-epimerase	embA
Rv0502	Rv3794	0.934068	0.930424	1	hypothetical protein	embA
Rv0503c	Rv3794	0.934068	0.923	7	cyclopropane-fatty-acyl-phospholipid synthase	embA
Rv0509	Rv3794	0.934068	0.907478	6	glutamyl-tRNA reductase	embA
Rv0525	Rv3794	0.934068	0.965285	20	hypothetical protein	embA
Rv0527	Rv3794	0.934068	0.927627	20	cytochrome C-type biogenesis protein CcdA	embA
Rv0529	Rv3794	0.934068	0.860898	7	cytochrome C-type biogenesis protein CcsA	embA
Rv0534c	Rv3794	0.934068	0.808889	20	1,4-dihydroxy-2-naphthoate octaprenyltransferase	embA
Rv0546c	Rv3794	0.934068	0.912234	20	hypothetical protein	embA
Rv0554	Rv3794	0.934068	0.836605	11	peroxidase BpoC	embA
Rv0559c	Rv3794	0.934068	0.944341	20	hypothetical protein	embA
Rv0639	Rv3794	0.934068	0.93493	11	transcription antitermination protein NusG	embA
Rv0646c	Rv3794	0.934068	0.824061	11	lipase/esterase LipG	embA
Rv0655	Rv3794	0.934068	0.843635	0	ribonucleotide ABC transporter ATP-binding protein	embA
Rv0715	Rv3794	0.934068	0.887456	20	50S ribosomal protein L24	embA
Rv0716	Rv3794	0.934068	0.931329	20	50S ribosomal protein L5	embA
Rv0718	Rv3794	0.934068	0.899879	20	30S ribosomal protein S8	embA
Rv0730	Rv3794	0.934068	0.906509	13	hypothetical protein	embA
Rv0732	Rv3794	0.934068	0.952571	0	preprotein translocase subunit SecY	embA
Rv0733	Rv3794	0.934068	0.910351	20	adenylate kinase	embA
Rv0803	Rv3794	0.934068	0.999776	0	phosphoribosylformylglycinamidine synthase II	embA
Rv0819	Rv3794	0.934068	0.8946	13	hypothetical protein	embA
Rv0824c	Rv3794	0.934068	0.911123	0	acyl-[acyl-carrier protein] desaturase	embA
Rv0876c	Rv3794	0.934068	0.916043	0	transmembrane protein	embA
Rv0877	Rv3794	0.934068	0.889293	11	hypothetical protein	embA
Rv0905	Rv3794	0.934068	0.976328	13	enoyl-CoA hydratase	embA
Rv0915c	Rv3794	0.934068	0.928973	13	PPE family protein	embA
Rv0946c	Rv3794	0.934068	0.934768	0	glucose-6-phosphate isomerase	embA
Rv0982	Rv3794	0.934068	0.909502	0	two component sensor kinase MprB	embA
Rv0992c	Rv3794	0.934068	0.881804	20	hypothetical protein	embA
Rv0996	Rv3794	0.934068	0.887841	11	transmembrane protein	embA
Rv0998	Rv3794	0.934068	0.914297	11	hypothetical protein	embA
Rv1000c	Rv3794	0.934068	0.851001	13	hypothetical protein	embA
Rv1002c	Rv3794	0.934068	0.889587	0	hypothetical protein	embA
Rv1009	Rv3794	0.934068	0.877987	4	resuscitation-promoting factor rpfB	embA
Rv1011	Rv3794	0.934068	0.921651	11	4-diphosphocytidyl-2-C-methyl-D-erythritol kinase	embA
Rv1017c	Rv3794	0.934068	0.947233	0	ribose-phosphate pyrophosphokinase	embA
Rv1039c	Rv3794	0.934068	0.948726	20	PPE family protein	embA
Rv1072	Rv3794	0.934068	0.779254	20	transmembrane protein	embA
Rv1081c	Rv3794	0.934068	0.830977	20	hypothetical protein	embA
Rv1086	Rv3794	0.934068	0.921396	7	short (C15) chain Z-isoprenyl diphosphate synthase	embA
Rv1093	Rv3794	0.934068	0.996303	7	serine hydroxymethyltransferase	embA
Rv1108c	Rv3794	0.934068	0.877452	0	exodeoxyribonuclease VII large subunit	embA
Rv1170	Rv3794	0.934068	0.885531	13	mshB	embA
Rv1208	Rv3794	0.934068	0.92859	8	putative glucosyl-3-phosphoglycerate synthase	embA
Rv1209	Rv3794	0.934068	0.832317	20	hypothetical protein	embA
Rv1213	Rv3794	0.934068	0.949266	0	glucose-1-phosphate adenylyltransferase	embA
Rv1254	Rv3794	0.934068	0.861835	4	acyltransferase	embA
Rv1273c	Rv3794	0.934068	0.859515	0	drugs-transport transmembrane ATP-binding protein	embA
Rv1277	Rv3794	0.934068	0.924902	4	hypothetical protein	embA
Rv1278	Rv3794	0.934068	0.922663	0	hypothetical protein	embA
Rv1300	Rv3794	0.934068	0.857017	13	hypothetical protein	embA
Rv1302	Rv3794	0.934068	0.929255	6	rfe	embA
Rv1307	Rv3794	0.934068	0.944556	7	F0F1 ATP synthase subunit delta	embA
Rv1311	Rv3794	0.934068	0.926461	20	F0F1 ATP synthase subunit epsilon	embA
Rv1324	Rv3794	0.934068	0.874933	13	thioredoxin	embA
Rv1332	Rv3794	0.934068	0.93153	20	transcriptional regulatory protein	embA
Rv1340	Rv3794	0.934068	0.895339	12	ribonuclease PH	embA
Rv1361c	Rv3794	0.934068	0.974722	13	PPE family protein	embA
Rv1364c	Rv3794	0.934068	0.949475	9	hypothetical protein	embA
Rv1381	Rv3794	0.934068	0.889946	0	dihydroorotase	embA
Rv1390	Rv3794	0.934068	0.911095	20	DNA-directed RNA polymerase subunit omega	embA
Rv1410c	Rv3794	0.934068	0.93518	4	aminoglycosides/tetracycline-transport integral membrane protein	embA
Rv1412	Rv3794	0.934068	0.834519	20	riboflavin synthase	embA
Rv1415	Rv3794	0.934068	0.947792	0	ribA2	embA
Rv1422	Rv3794	0.934068	0.894769	7	hypothetical protein	embA
Rv1449c	Rv3794	0.934068	0.999607	0	transketolase	embA
Rv1456c	Rv3794	0.934068	0.915335	20	unidentified antibiotic-transport integral membrane protein	embA
Rv1460	Rv3794	0.934068	0.936153	20	transcriptional regulatory protein	embA
Rv1466	Rv3794	0.934068	0.850707	20	hypothetical protein	embA
Rv1477	Rv3794	0.934068	0.897467	7	invasion protein	embA
Rv1479	Rv3794	0.934068	0.914544	0	transcriptional regulatory protein MOXR1	embA
Rv1481	Rv3794	0.934068	0.866512	1	hypothetical protein	embA
Rv1485	Rv3794	0.934068	0.879197	7	ferrochelatase	embA
Rv1538c	Rv3794	0.934068	0.834053	20	L-aparaginase ansA	embA
Rv1559	Rv3794	0.934068	0.861698	0	threonine dehydratase	embA
Rv1636	Rv3794	0.934068	0.913412	20	hypothetical protein	embA
Rv1637c	Rv3794	0.934068	0.821776	13	hypothetical protein	embA
Rv1654	Rv3794	0.934068	0.914877	11	acetylglutamate kinase	embA
Rv1658	Rv3794	0.934068	0.897792	0	argininosuccinate synthase	embA
Rv1661	Rv3794	0.934068	0.997991	0	polyketide synthase pks7	embA
Rv1683	Rv3794	0.934068	0.99904	0	acyl-CoA synthetase	embA
Rv1697	Rv3794	0.934068	0.930995	0	hypothetical protein	embA
Rv1698	Rv3794	0.934068	0.906183	13	hypothetical protein	embA
Rv1705c	Rv3794	0.934068	0.956128	13	PPE family protein	embA
Rv1706c	Rv3794	0.934068	0.931615	13	PPE family protein	embA
Rv1710	Rv3794	0.934068	0.875393	20	hypothetical protein	embA
Rv1780	Rv3794	0.934068	0.971429	20	hypothetical protein	embA
Rv1782	Rv3794	0.934068	0.99595	7	hypothetical protein	embA
Rv1784	Rv3794	0.934068	0.994086	7	hypothetical protein	embA
Rv1789	Rv3794	0.934068	0.971751	13	PPE family protein	embA
Rv1790	Rv3794	0.934068	0.943054	13	PPE family protein	embA
Rv1795	Rv3794	0.934068	0.984123	7	hypothetical protein	embA
Rv1796	Rv3794	0.934068	0.99424	7	proline rich membrane-anchored mycosin MYCP5	embA
Rv1798	Rv3794	0.934068	0.987183	7	hypothetical protein	embA
Rv1801	Rv3794	0.934068	0.957484	20	PPE family protein	embA
Rv1802	Rv3794	0.934068	0.949371	13	PPE family protein	embA
Rv1807	Rv3794	0.934068	0.95071	20	PPE family protein	embA
Rv1808	Rv3794	0.934068	0.961952	13	PPE family protein	embA
Rv1809	Rv3794	0.934068	0.935358	16	PPE family protein	embA
Rv1820	Rv3794	0.934068	0.940858	8	hypothetical protein	embA
Rv1822	Rv3794	0.934068	0.931481	20	pgsA7	embA
Rv1836c	Rv3794	0.934068	0.881391	1	hypothetical protein	embA
Rv1837c	Rv3794	0.934068	0.999863	0	malate synthase G	embA
Rv1845c	Rv3794	0.934068	0.93651	11	hypothetical protein	embA
Rv1856c	Rv3794	0.934068	0.896648	20	POSSIBLE OXIDOREDUCTASE	embA
Rv1872c	Rv3794	0.934068	0.996687	7	L-lactate dehydrogenase (cytochrome) LldD2	embA
Rv2038c	Rv3794	0.934068	0.951591	7	sugar-transport ATP-binding protein ABC transporter	embA
Rv2040c	Rv3794	0.934068	0.981265	8	sugar-transport integral membrane protein ABC transporter	embA
Rv2048c	Rv3794	0.934068	0.997428	0	polyketide synthase pks12	embA
Rv2093c	Rv3794	0.934068	0.926814	7	Sec-independent protein translocase transmembrane	embA
Rv2095c	Rv3794	0.934068	0.876542	13	hypothetical protein	embA
Rv2115c	Rv3794	0.934068	0.854159	0	ATPase	embA
Rv2118c	Rv3794	0.934068	0.929964	11	RNA methyltransferase	embA
Rv2122c	Rv3794	0.934068	0.947203	20	phosphoribosyl-ATP pyrophosphatase	embA
Rv2131c	Rv3794	0.934068	0.934285	13	monophosphatase CysQ	embA
Rv2138	Rv3794	0.934068	0.902525	20	lipoprotein LppL	embA
Rv2174	Rv3794	0.934068	0.935023	1	integral membrane protein	embA
Rv2183c	Rv3794	0.934068	0.856636	20	hypothetical protein	embA
Rv2196	Rv3794	0.934068	0.933355	0	ubiquinol-cytochrome C reductase QcrB	embA
Rv2197c	Rv3794	0.934068	0.930681	20	transmembrane protein	embA
Rv2199c	Rv3794	0.934068	0.954094	20	integral membrane protein	embA
Rv2200c	Rv3794	0.934068	0.907477	0	transmembrane cytochrome C oxidase subunit II	embA
Rv2204c	Rv3794	0.934068	0.910794	20	hypothetical protein	embA
Rv2206	Rv3794	0.934068	0.792056	20	transmembrane protein	embA
Rv2214c	Rv3794	0.934068	0.909355	3	short chain dehydrogenase	embA
Rv2223c	Rv3794	0.934068	0.904615	0	exported protease	embA
Rv2239c	Rv3794	0.934068	0.945369	20	hypothetical protein	embA
Rv2242	Rv3794	0.934068	0.919841	0	hypothetical protein	embA
Rv2243	Rv3794	0.934068	0.924043	20	acyl-carrier-protein S-malonyltransferase	embA
Rv2244	Rv3794	0.934068	0.955368	20	acyl carrier protein	embA
Rv2294	Rv3794	0.934068	0.986326	7	aminotransferase	embA
Rv2325c	Rv3794	0.934068	0.860668	20	hypothetical protein	embA
Rv2352c	Rv3794	0.934068	0.920258	20	PPE family protein	embA
Rv2361c	Rv3794	0.934068	0.894738	7	long (C50) chain Z-isoprenyl diphosphate synthase	embA
Rv2372c	Rv3794	0.934068	0.868456	20	16S ribosomal RNA methyltransferase RsmE	embA
Rv2376c	Rv3794	0.934068	0.955237	20	low molecular weight antigen CFP7	embA
Rv2460c	Rv3794	0.934068	0.92086	18	ATP-dependent Clp protease proteolytic subunit 2	embA
Rv2462c	Rv3794	0.934068	0.82257	2	trigger factor	embA
Rv2508c	Rv3794	0.934068	0.890545	7	hypothetical protein	embA
Rv2518c	Rv3794	0.934068	0.916018	0	lipoprotein LppS	embA
Rv2552c	Rv3794	0.934068	0.773921	20	shikimate 5-dehydrogenase	embA
Rv2553c	Rv3794	0.934068	0.89172	4	hypothetical protein	embA
Rv2567	Rv3794	0.934068	0.998693	0	hypothetical protein	embA
Rv2569c	Rv3794	0.934068	0.878304	7	hypothetical protein	embA
Rv2581c	Rv3794	0.934068	0.883581	17	glyoxalase II	embA
Rv2585c	Rv3794	0.934068	0.903206	0	lipoprotein	embA
Rv2609c	Rv3794	0.934068	0.893576	10	hypothetical protein	embA
Rv2671	Rv3794	0.934068	0.946113	13	hypothetical protein	embA
Rv2673	Rv3794	0.934068	0.94537	0	integral membrane protein	embA
Rv2676c	Rv3794	0.934068	0.932472	5	hypothetical protein	embA
Rv2711	Rv3794	0.934068	0.936768	20	IRON-dependent repressor and activator IDER	embA
Rv2747	Rv3794	0.934068	0.950547	20	N-acetylglutamate synthase	embA
Rv2753c	Rv3794	0.934068	0.888418	12	dihydrodipicolinate synthase	embA
Rv2768c	Rv3794	0.934068	0.967488	20	PPE family protein	embA
Rv2769c	Rv3794	0.934068	0.994896	20	PE family protein	embA
Rv2770c	Rv3794	0.934068	0.955	20	PPE family protein	embA
Rv2846c	Rv3794	0.934068	0.905043	1	integral membrane efflux protein EfpA	embA
Rv2861c	Rv3794	0.934068	0.823087	2	methionine aminopeptidase	embA
Rv2881c	Rv3794	0.934068	0.909709	13	cdsA	embA
Rv2922c	Rv3794	0.934068	0.999455	0	chromosome partition protein Smc	embA
Rv2927c	Rv3794	0.934068	0.913486	20	hypothetical protein	embA
Rv2965c	Rv3794	0.934068	0.887855	20	phosphopantetheine adenylyltransferase	embA
Rv3006	Rv3794	0.934068	0.865087	6	lipoprotein LppZ	embA
Rv3012c	Rv3794	0.934068	0.87788	20	aspartyl/glutamyl-tRNA amidotransferase	embA
Rv3015c	Rv3794	0.934068	0.825778	13	hypothetical protein	embA
Rv3025c	Rv3794	0.934068	0.889924	0	cysteine desulfurase IscS	embA
Rv3031	Rv3794	0.934068	0.863914	0	hypothetical protein	embA
Rv3035	Rv3794	0.934068	0.938794	8	hypothetical protein	embA
Rv3039c	Rv3794	0.934068	0.924944	20	enoyl-CoA hydratase	embA
Rv3042c	Rv3794	0.934068	0.865088	1	phosphoserine phosphatase	embA
Rv3044	Rv3794	0.934068	0.913488	13	FEIII-dicitrate-binding periplasmic lipoprote	embA
Rv3101c	Rv3794	0.934068	0.843185	1	putative cell division protein FTSX	embA
Rv3125c	Rv3794	0.934068	0.929255	15	PPE family protein	embA
Rv3136	Rv3794	0.934068	0.948116	13	PPE family protein	embA
Rv3194c	Rv3794	0.934068	0.894636	6	hypothetical protein	embA
Rv3208A	Rv3794	0.934068	0.855014	20	hypothetical protein	embA
Rv3212	Rv3794	0.934068	0.864407	7	hypothetical protein	embA
Rv3215	Rv3794	0.934068	0.886468	13	isochorismate synthase	embA
Rv3226c	Rv3794	0.934068	0.866986	13	hypothetical protein	embA
Rv3246c	Rv3794	0.934068	0.926359	17	two component sensory transduction transcriptional regulatory protein	embA
Rv3256c	Rv3794	0.934068	0.85992	20	hypothetical protein	embA
Rv3262	Rv3794	0.934068	0.80818	1	F420-0--gamma-glutamyl ligase	embA
Rv3265c	Rv3794	0.934068	0.898951	9	wbbL1	embA
Rv3267	Rv3794	0.934068	0.866663	0	hypothetical protein	embA
Rv3289c	Rv3794	0.934068	0.881721	20	transmembrane protein	embA
Rv3317	Rv3794	0.934068	0.734981	20	succinate dehydrogenase	embA
Rv3319	Rv3794	0.934068	0.912041	0	sdhB	embA
Rv3330	Rv3794	0.934068	0.820276	10	penicillin-binding protein DacB1	embA
Rv3336c	Rv3794	0.934068	0.863966	0	tryptophanyl-tRNA synthetase	embA
Rv3338	Rv3794	0.934068	0.882896	13	hypothetical protein	embA
Rv3355c	Rv3794	0.934068	0.889296	20	hypothetical protein	embA
Rv3423c	Rv3794	0.934068	0.907507	7	alanine racemase	embA
Rv3464	Rv3794	0.934068	0.939207	0	dTDP-glucose 4,6-dehydratase RMLB	embA
Rv3478	Rv3794	0.934068	0.969881	13	PE family protein	embA
Rv3532	Rv3794	0.934068	0.95481	14	PPE family protein	embA
Rv3593	Rv3794	0.934068	0.929904	0	lipoprotein LpqF	embA
Rv3602c	Rv3794	0.934068	0.875304	13	pantoate--beta-alanine ligase	embA
Rv3605c	Rv3794	0.934068	0.924215	20	hypothetical protein	embA
Rv3607c	Rv3794	0.934068	0.828936	20	dihydroneopterin aldolase FolB	embA
Rv3621c	Rv3794	0.934068	0.923397	16	PPE family protein	embA
Rv3627c	Rv3794	0.934068	0.940537	11	hypothetical protein	embA
Rv3645	Rv3794	0.934068	0.827856	0	transmembrane protein	embA
Rv3671c	Rv3794	0.934068	0.956779	7	membrane-associated serine protease	embA
Rv3683	Rv3794	0.934068	0.892883	0	hypothetical protein	embA
Rv3707c	Rv3794	0.934068	0.866854	4	hypothetical protein	embA
Rv3709c	Rv3794	0.934068	0.941996	0	aspartate kinase	embA
Rv3719	Rv3794	0.934068	0.781966	0	hypothetical protein	embA
Rv3754	Rv3794	0.934068	0.881482	11	prephenate dehydrogenase	embA
Rv3804c	Rv3794	0.934068	0.886294	1	secreted antigen 85-A FBPA	embA
Rv3842c	Rv3794	0.934068	0.890177	7	glycerophosphoryl diester phosphodiesterase	embA
Rv3853	Rv3794	0.934068	0.87952	20	ribonuclease activity regulator protein RraA	embA
Rv3418c	Rv3808c	0.992774	0.887466	20	co-chaperonin GroES	glfT2
Rv0014c	Rv3809c	0.934068	0.861872	0	transmembrane serine/threonine-protein kinase	glf
Rv0016c	Rv3809c	0.934068	0.894346	0	penicillin-binding protein PbpA	glf
Rv0017c	Rv3809c	0.934068	0.91962	0	cell division protein RodA	glf
Rv0040c	Rv3809c	0.934068	0.916907	16	secreted proline rich protein MTC28	glf
Rv0056	Rv3809c	0.934068	0.905423	20	50S ribosomal protein L9	glf
Rv0070c	Rv3809c	0.934068	0.921179	7	serine hydroxymethyltransferase	glf
Rv0075	Rv3809c	0.934068	0.965019	13	aminotransferase	glf
Rv0183	Rv3809c	0.934068	0.937727	12	lysophospholipase	glf
Rv0202c	Rv3809c	0.934068	0.851399	0	transmembrane transport protein MmpL11	glf
Rv0204c	Rv3809c	0.934068	0.948953	7	transmembrane protein	glf
Rv0226c	Rv3809c	0.934068	0.942217	7	transmembrane protein	glf
Rv0238	Rv3809c	0.934068	0.903119	20	TetR family transcriptional regulator	glf
Rv0280	Rv3809c	0.934068	0.948187	12	PPE family protein	glf
Rv0282	Rv3809c	0.934068	0.933236	0	hypothetical protein	glf
Rv0289	Rv3809c	0.934068	0.963394	13	hypothetical protein	glf
Rv0290	Rv3809c	0.934068	0.946172	10	transmembrane protein	glf
Rv0292	Rv3809c	0.934068	0.893679	13	transmembrane protein	glf
Rv0351	Rv3809c	0.934068	0.971793	20	GRPE protein (HSP-70 cofactor)	glf
Rv0383c	Rv3809c	0.934068	0.93889	13	hypothetical protein	glf
Rv0411c	Rv3809c	0.934068	0.920179	6	glutamine-binding lipoprotein	glf
Rv0436c	Rv3809c	0.934068	0.903448	10	CDP-diacylglycerol--serine O-phosphatidyltransferase	glf
Rv0453	Rv3809c	0.934068	0.946706	13	PPE family protein	glf
Rv0469	Rv3809c	0.934068	0.93302	4	mycolic acid synthase	glf
Rv0470c	Rv3809c	0.934068	0.935601	1	mycolic acid synthase pcaA	glf
Rv0475	Rv3809c	0.934068	0.890745	20	iron-regulated heparin binding hemagglutinin	glf
Rv0478	Rv3809c	0.934068	0.98965	20	deoxyribose-phosphate aldolase	glf
Rv0490	Rv3809c	0.934068	0.951502	5	putative two component sensor histidine kinas	glf
Rv0495c	Rv3809c	0.934068	0.96921	0	hypothetical protein	glf
Rv0498	Rv3809c	0.934068	0.925057	2	hypothetical protein	glf
Rv0501	Rv3809c	0.934068	0.951843	0	UDP-glucose 4-epimerase	glf
Rv0502	Rv3809c	0.934068	0.881621	1	hypothetical protein	glf
Rv0503c	Rv3809c	0.934068	0.957039	7	cyclopropane-fatty-acyl-phospholipid synthase	glf
Rv0509	Rv3809c	0.934068	0.923398	6	glutamyl-tRNA reductase	glf
Rv0525	Rv3809c	0.934068	0.907054	20	hypothetical protein	glf
Rv0527	Rv3809c	0.934068	0.95004	20	cytochrome C-type biogenesis protein CcdA	glf
Rv0529	Rv3809c	0.934068	0.867652	7	cytochrome C-type biogenesis protein CcsA	glf
Rv0534c	Rv3809c	0.934068	0.851304	20	1,4-dihydroxy-2-naphthoate octaprenyltransferase	glf
Rv0546c	Rv3809c	0.934068	0.914905	20	hypothetical protein	glf
Rv0554	Rv3809c	0.934068	0.883707	11	peroxidase BpoC	glf
Rv0559c	Rv3809c	0.934068	0.905823	20	hypothetical protein	glf
Rv0639	Rv3809c	0.934068	0.953012	11	transcription antitermination protein NusG	glf
Rv0646c	Rv3809c	0.934068	0.90843	11	lipase/esterase LipG	glf
Rv0655	Rv3809c	0.934068	0.928606	0	ribonucleotide ABC transporter ATP-binding protein	glf
Rv0715	Rv3809c	0.934068	0.825673	20	50S ribosomal protein L24	glf
Rv0716	Rv3809c	0.934068	0.957021	20	50S ribosomal protein L5	glf
Rv0718	Rv3809c	0.934068	0.905671	20	30S ribosomal protein S8	glf
Rv0730	Rv3809c	0.934068	0.934415	13	hypothetical protein	glf
Rv0732	Rv3809c	0.934068	0.809143	0	preprotein translocase subunit SecY	glf
Rv0733	Rv3809c	0.934068	0.941106	20	adenylate kinase	glf
Rv0803	Rv3809c	0.934068	0.86507	0	phosphoribosylformylglycinamidine synthase II	glf
Rv0819	Rv3809c	0.934068	0.901985	13	hypothetical protein	glf
Rv0824c	Rv3809c	0.934068	0.882825	0	acyl-[acyl-carrier protein] desaturase	glf
Rv0876c	Rv3809c	0.934068	0.879072	0	transmembrane protein	glf
Rv0877	Rv3809c	0.934068	0.867259	11	hypothetical protein	glf
Rv0905	Rv3809c	0.934068	0.93423	13	enoyl-CoA hydratase	glf
Rv0915c	Rv3809c	0.934068	0.931938	13	PPE family protein	glf
Rv0946c	Rv3809c	0.934068	0.950057	0	glucose-6-phosphate isomerase	glf
Rv0982	Rv3809c	0.934068	0.897277	0	two component sensor kinase MprB	glf
Rv0992c	Rv3809c	0.934068	0.899255	20	hypothetical protein	glf
Rv0996	Rv3809c	0.934068	0.881919	11	transmembrane protein	glf
Rv0998	Rv3809c	0.934068	0.920976	11	hypothetical protein	glf
Rv1000c	Rv3809c	0.934068	0.891557	13	hypothetical protein	glf
Rv1002c	Rv3809c	0.934068	0.915713	0	hypothetical protein	glf
Rv1009	Rv3809c	0.934068	0.889098	4	resuscitation-promoting factor rpfB	glf
Rv1011	Rv3809c	0.934068	0.92762	11	4-diphosphocytidyl-2-C-methyl-D-erythritol kinase	glf
Rv1017c	Rv3809c	0.934068	0.956171	0	ribose-phosphate pyrophosphokinase	glf
Rv1039c	Rv3809c	0.934068	0.913836	20	PPE family protein	glf
Rv1072	Rv3809c	0.934068	0.887991	20	transmembrane protein	glf
Rv1081c	Rv3809c	0.934068	0.893675	20	hypothetical protein	glf
Rv1086	Rv3809c	0.934068	0.9373	7	short (C15) chain Z-isoprenyl diphosphate synthase	glf
Rv1093	Rv3809c	0.934068	0.887902	7	serine hydroxymethyltransferase	glf
Rv1108c	Rv3809c	0.934068	0.991009	0	exodeoxyribonuclease VII large subunit	glf
Rv1170	Rv3809c	0.934068	0.930545	13	mshB	glf
Rv1208	Rv3809c	0.934068	0.973709	8	putative glucosyl-3-phosphoglycerate synthase	glf
Rv1209	Rv3809c	0.934068	0.920442	20	hypothetical protein	glf
Rv1213	Rv3809c	0.934068	0.923886	0	glucose-1-phosphate adenylyltransferase	glf
Rv1254	Rv3809c	0.934068	0.879402	4	acyltransferase	glf
Rv1273c	Rv3809c	0.934068	0.900683	0	drugs-transport transmembrane ATP-binding protein	glf
Rv1277	Rv3809c	0.934068	0.947697	4	hypothetical protein	glf
Rv1278	Rv3809c	0.934068	0.949549	0	hypothetical protein	glf
Rv1300	Rv3809c	0.934068	0.95048	13	hypothetical protein	glf
Rv1302	Rv3809c	0.934068	0.96402	6	rfe	glf
Rv1307	Rv3809c	0.934068	0.939041	7	F0F1 ATP synthase subunit delta	glf
Rv1311	Rv3809c	0.934068	0.937578	20	F0F1 ATP synthase subunit epsilon	glf
Rv1324	Rv3809c	0.934068	0.907824	13	thioredoxin	glf
Rv1332	Rv3809c	0.934068	0.937965	20	transcriptional regulatory protein	glf
Rv1340	Rv3809c	0.934068	0.951362	12	ribonuclease PH	glf
Rv1361c	Rv3809c	0.934068	0.919378	13	PPE family protein	glf
Rv1364c	Rv3809c	0.934068	0.880009	9	hypothetical protein	glf
Rv1381	Rv3809c	0.934068	0.926066	0	dihydroorotase	glf
Rv1390	Rv3809c	0.934068	0.933821	20	DNA-directed RNA polymerase subunit omega	glf
Rv1410c	Rv3809c	0.934068	0.86515	4	aminoglycosides/tetracycline-transport integral membrane protein	glf
Rv1412	Rv3809c	0.934068	0.88102	20	riboflavin synthase	glf
Rv1415	Rv3809c	0.934068	0.860873	0	ribA2	glf
Rv1422	Rv3809c	0.934068	0.909263	7	hypothetical protein	glf
Rv1449c	Rv3809c	0.934068	0.86714	0	transketolase	glf
Rv1456c	Rv3809c	0.934068	0.948088	20	unidentified antibiotic-transport integral membrane protein	glf
Rv1460	Rv3809c	0.934068	0.94487	20	transcriptional regulatory protein	glf
Rv1466	Rv3809c	0.934068	0.923881	20	hypothetical protein	glf
Rv1477	Rv3809c	0.934068	0.867265	7	invasion protein	glf
Rv1479	Rv3809c	0.934068	0.889072	0	transcriptional regulatory protein MOXR1	glf
Rv1481	Rv3809c	0.934068	0.860669	1	hypothetical protein	glf
Rv1485	Rv3809c	0.934068	0.899581	7	ferrochelatase	glf
Rv1538c	Rv3809c	0.934068	0.909247	20	L-aparaginase ansA	glf
Rv1559	Rv3809c	0.934068	0.877355	0	threonine dehydratase	glf
Rv1636	Rv3809c	0.934068	0.897737	20	hypothetical protein	glf
Rv1637c	Rv3809c	0.934068	0.91377	13	hypothetical protein	glf
Rv1654	Rv3809c	0.934068	0.952139	11	acetylglutamate kinase	glf
Rv1658	Rv3809c	0.934068	0.877272	0	argininosuccinate synthase	glf
Rv1661	Rv3809c	0.934068	0.871788	0	polyketide synthase pks7	glf
Rv1683	Rv3809c	0.934068	0.860621	0	acyl-CoA synthetase	glf
Rv1697	Rv3809c	0.934068	0.875986	0	hypothetical protein	glf
Rv1698	Rv3809c	0.934068	0.922166	13	hypothetical protein	glf
Rv1705c	Rv3809c	0.934068	0.939816	13	PPE family protein	glf
Rv1706c	Rv3809c	0.934068	0.949809	13	PPE family protein	glf
Rv1710	Rv3809c	0.934068	0.944581	20	hypothetical protein	glf
Rv1780	Rv3809c	0.934068	0.944136	20	hypothetical protein	glf
Rv1782	Rv3809c	0.934068	0.88747	7	hypothetical protein	glf
Rv1784	Rv3809c	0.934068	0.852184	7	hypothetical protein	glf
Rv1789	Rv3809c	0.934068	0.920999	13	PPE family protein	glf
Rv1790	Rv3809c	0.934068	0.945495	13	PPE family protein	glf
Rv1795	Rv3809c	0.934068	0.858476	7	hypothetical protein	glf
Rv1796	Rv3809c	0.934068	0.88988	7	proline rich membrane-anchored mycosin MYCP5	glf
Rv1798	Rv3809c	0.934068	0.88218	7	hypothetical protein	glf
Rv1801	Rv3809c	0.934068	0.920157	20	PPE family protein	glf
Rv1802	Rv3809c	0.934068	0.93619	13	PPE family protein	glf
Rv1807	Rv3809c	0.934068	0.938823	20	PPE family protein	glf
Rv1808	Rv3809c	0.934068	0.922858	13	PPE family protein	glf
Rv1809	Rv3809c	0.934068	0.906438	16	PPE family protein	glf
Rv1820	Rv3809c	0.934068	0.781745	8	hypothetical protein	glf
Rv1822	Rv3809c	0.934068	0.961463	20	pgsA8	glf
Rv1836c	Rv3809c	0.934068	0.901278	1	hypothetical protein	glf
Rv1837c	Rv3809c	0.934068	0.862546	0	malate synthase G	glf
Rv1845c	Rv3809c	0.934068	0.919883	11	hypothetical protein	glf
Rv1856c	Rv3809c	0.934068	0.864663	20	POSSIBLE OXIDOREDUCTASE	glf
Rv1872c	Rv3809c	0.934068	0.886217	7	L-lactate dehydrogenase (cytochrome) LldD2	glf
Rv2038c	Rv3809c	0.934068	0.897757	7	sugar-transport ATP-binding protein ABC transporter	glf
Rv2040c	Rv3809c	0.934068	0.862054	8	sugar-transport integral membrane protein ABC transporter	glf
Rv2048c	Rv3809c	0.934068	0.875134	0	polyketide synthase pks12	glf
Rv2093c	Rv3809c	0.934068	0.949227	7	Sec-independent protein translocase transmembrane	glf
Rv2095c	Rv3809c	0.934068	0.949322	13	hypothetical protein	glf
Rv2115c	Rv3809c	0.934068	0.935359	0	ATPase	glf
Rv2118c	Rv3809c	0.934068	0.954013	11	RNA methyltransferase	glf
Rv2122c	Rv3809c	0.934068	0.95113	20	phosphoribosyl-ATP pyrophosphatase	glf
Rv2131c	Rv3809c	0.934068	0.973512	13	monophosphatase CysQ	glf
Rv2138	Rv3809c	0.934068	0.92639	20	lipoprotein LppL	glf
Rv2174	Rv3809c	0.934068	0.942286	1	integral membrane protein	glf
Rv2183c	Rv3809c	0.934068	0.880033	20	hypothetical protein	glf
Rv2196	Rv3809c	0.934068	0.911452	0	ubiquinol-cytochrome C reductase QcrB	glf
Rv2197c	Rv3809c	0.934068	0.895397	20	transmembrane protein	glf
Rv2199c	Rv3809c	0.934068	0.936578	20	integral membrane protein	glf
Rv2200c	Rv3809c	0.934068	0.964185	0	transmembrane cytochrome C oxidase subunit II	glf
Rv2204c	Rv3809c	0.934068	0.91096	20	hypothetical protein	glf
Rv2206	Rv3809c	0.934068	0.903219	20	transmembrane protein	glf
Rv2214c	Rv3809c	0.934068	0.825152	3	short chain dehydrogenase	glf
[truncated: 87 more rows]
