# Supplementary material for: Comparative Genomics of Cell Envelope Components in Mycobacteria
Source: PLoS One. 2011 May 6;6(5):e19280. doi: 10.1371/journal.pone.0019280 (PMC3089613; doi:10.1371/journal.pone.0019280)
Supplement: Table S3 — Complete list of predicted functionally linked genes involved in Lipomannan and lipoarabinomannan biosynthesis. (XLS) [file pone.0019280.s003.xls]

## Sheet: Sheet1
Predicted functional linkage	Gene in LAM Biosynthesis	Mutual information	Pearson Correlation coefficient	Hamming distance	Function of FL gene	Function of gene involved in LAM biosynthesis
Rv2770c	Rv2174	0.934068	0.944393	20	PPE family protein	mptA
Rv2118c	Rv2174	0.934068	0.966372	10	RNA methyltransferase	mptA
Rv3593	Rv2174	0.934068	0.979676	1	lipoprotein LpqF	mptA
Rv2040c	Rv2174	0.934068	0.918891	8	Probable sugar-transport integral membrane protein ABC transporter	mptA
Rv2861c	Rv2174	0.934068	0.952446	1	mapB	mptA
Rv3809c	Rv2174	0.934068	0.942286	1	UDP-galactopyranose	mptA
Rv1795	Rv2174	0.934068	0.902553	7	hypothetical protein	mptA
Rv1208	Rv2174	0.934068	0.979545	7	gpgS	mptA
Rv2200c	Rv2174	0.934068	0.985916	1	ctaC	mptA
Rv3289c	Rv2174	0.934068	0.882544	20	transmembrane protein	mptA
Rv3621c	Rv2174	0.934068	0.884825	16	PPE family protein	mptA
Rv2508c	Rv2174	0.934068	0.973182	6	hypothetical protein	mptA
Rv2711	Rv2174	0.934068	0.979763	19	ideR	mptA
Rv0946c	Rv2174	0.934068	0.963779	1	glucose-6-phosphate	mptA
Rv2673	Rv2174	0.934068	0.989579	1	integral membrane protein	mptA
Rv3794	Rv2174	0.934068	0.935023	1	embA	mptA
Rv0351	Rv2174	0.934068	0.980739	19	grpE	mptA
Rv3627c	Rv2174	0.934068	0.977331	10	hypothetical protein	mptA
Rv1460	Rv2174	0.934068	0.986097	19	transcriptional regulator	mptA
Rv2585c	Rv2174	0.934068	0.991507	1	lipoprotein	mptA
Rv1311	Rv2174	0.934068	0.991277	19	atpC	mptA
Rv2115c	Rv2174	0.934068	0.951672	1	ATPase	mptA
Rv0715	Rv2174	0.934068	0.932957	19	50S ribosomal protein	mptA
Rv1093	Rv2174	0.934068	0.944852	6	glyA1	mptA
Rv0525	Rv2174	0.934068	0.941811	19	hypothetical protein	mptA
Rv1277	Rv2174	0.934068	0.982128	5	hypothetical protein	mptA
Rv3532	Rv2174	0.934068	0.957061	14	PPE family protein	mptA
Rv2768c	Rv2174	0.934068	0.936328	20	PPE family protein	mptA
Rv3645	Rv2174	0.934068	0.960542	1	transmembrane protein	mptA
Rv0204c	Rv2174	0.934068	0.983162	6	transmembrane protein	mptA
Rv3355c	Rv2174	0.934068	0.956806	20	hypothetical protein	mptA
Rv2671	Rv2174	0.934068	0.990176	12	hypothetical protein	mptA
Rv1364c	Rv2174	0.934068	0.894433	9	hypothetical protein	mptA
Rv1658	Rv2174	0.934068	0.964838	1	argG	mptA
Rv1456c	Rv2174	0.934068	0.970511	19	PROBABLE UNIDENTIFIED ANTIBIOTIC-TRANSPORT INTEGRAL MEMBRANE ABC TRANSPORTER	mptA
Rv0475	Rv2174	0.934068	0.971027	19	hbhA	mptA
Rv0411c	Rv2174	0.934068	0.989252	5	glnH	mptA
Rv0014c	Rv2174	0.934068	0.972222	1	transmembrane serine	mptA
Rv2372c	Rv2174	0.934068	0.979141	19	16S ribosomal RNA me	mptA
Rv1254	Rv2174	0.934068	0.968502	3	acyltransferase	mptA
Rv3478	Rv2174	0.934068	0.972236	13	PE family protein	mptA
Rv0469	Rv2174	0.934068	0.872113	5	mycolic acid synthase	mptA
Rv1836c	Rv2174	0.934068	0.981742	0	hypothetical protein	mptA
Rv1011	Rv2174	0.934068	0.965118	10	ispE	mptA
Rv2352c	Rv2174	0.934068	0.928351	20	PPE family protein	mptA
Rv2138	Rv2174	0.934068	0.982298	19	lipoprotein LppL	mptA
Rv2325c	Rv2174	0.934068	0.973712	19	hypothetical protein	mptA
Rv3671c	Rv2174	0.934068	0.983597	6	membrane-associated	mptA
Rv3804c	Rv2174	0.934068	0.985586	0	fbpA	mptA
Rv0016c	Rv2174	0.934068	0.977674	1	pbpA	mptA
Rv3256c	Rv2174	0.934068	0.971495	19	hypothetical protein	mptA
Rv1872c	Rv2174	0.934068	0.941925	6	L-lactate dehydrogen	mptA
Rv1449c	Rv2174	0.934068	0.935887	1	transketolase	mptA
Rv1697	Rv2174	0.934068	0.961895	1	hypothetical protein	mptA
Rv1538c	Rv2174	0.934068	0.959988	19	L-aparaginase ansA	mptA
Rv3842c	Rv2174	0.934068	0.971234	6	glpQ1	mptA
Rv3709c	Rv2174	0.934068	0.965604	1	aspartate kinase	mptA
Rv2927c	Rv2174	0.934068	0.978155	19	hypothetical protein	mptA
Rv1422	Rv2174	0.934068	0.982038	6	hypothetical protein	mptA
Rv2243	Rv2174	0.934068	0.977082	19	acyl-carrier-protein	mptA
Rv1780	Rv2174	0.934068	0.972279	19	hypothetical protein	mptA
Rv1477	Rv2174	0.934068	0.974725	6	invasion protein	mptA
Rv0824c	Rv2174	0.934068	0.97056	1	desA1	mptA
Rv3025c	Rv2174	0.934068	0.974053	1	cysteine desulfurase	mptA
Rv0070c	Rv2174	0.934068	0.966617	6	serine hydroxymethyl	mptA
Rv2183c	Rv2174	0.934068	0.94816	20	hypothetical protein	mptA
Rv1637c	Rv2174	0.934068	0.958719	12	hypothetical protein	mptA
Rv1856c	Rv2174	0.934068	0.975215	19	short chain dehydrog	mptA
Rv3317	Rv2174	0.934068	0.844195	19	succinate dehydrogen	mptA
Rv1809	Rv2174	0.934068	0.92044	16	PPE family protein	mptA
Rv0716	Rv2174	0.934068	0.981881	19	50S ribosomal protein	mptA
Rv3012c	Rv2174	0.934068	0.963314	20	gatC	mptA
Rv2769c	Rv2174	0.934068	0.933255	20	PE family protein	mptA
Rv2239c	Rv2174	0.934068	0.968038	19	hypothetical protein	mptA
Rv2460c	Rv2174	0.934068	0.960383	17	clpP2	mptA
Rv1324	Rv2174	0.934068	0.979998	12	thioredoxin	mptA
Rv2518c	Rv2174	0.934068	0.99631	1	lipoprotein LppS	mptA
Rv1661	Rv2174	0.934068	0.92812	1	polyketide synthase	mptA
Rv1784	Rv2174	0.934068	0.919212	6	hypothetical protein	mptA
Rv3262	Rv2174	0.934068	0.945904	0	fbiB	mptA
Rv1845c	Rv2174	0.934068	0.971305	10	hypothetical protein	mptA
Rv0502	Rv2174	0.934068	0.975354	0	hypothetical protein	mptA
Rv3015c	Rv2174	0.934068	0.95663	12	hypothetical protein	mptA
Rv1683	Rv2174	0.934068	0.937905	1	acyl-CoA synthetase	mptA
Rv0732	Rv2174	0.934068	0.944636	1	secY	mptA
Rv2214c	Rv2174	0.934068	0.944319	2	short chain dehydrogenase	mptA
Rv0646c	Rv2174	0.934068	0.950095	10	lipase/esterase LipG	mptA
Rv0877	Rv2174	0.934068	0.974954	10	hypothetical protein	mptA
Rv1039c	Rv2174	0.934068	0.943226	20	PPE family protein	mptA
Rv2609c	Rv2174	0.934068	0.990155	9	hypothetical protein	mptA
Rv1302	Rv2174	0.934068	0.966995	7	rfe	mptA
Rv3683	Rv2174	0.934068	0.990144	1	hypothetical protein	mptA
Rv0554	Rv2174	0.934068	0.948391	10	peroxidase BpoC	mptA
Rv0639	Rv2174	0.934068	0.986333	10	nusG	mptA
Rv2095c	Rv2174	0.934068	0.980745	12	hypothetical protein	mptA
Rv1072	Rv2174	0.934068	0.889671	19	transmembrane protein	mptA
Rv0282	Rv2174	0.934068	0.995299	1	hypothetical protein	mptA
Rv0183	Rv2174	0.934068	0.984737	11	lysophospholipase	mptA
Rv3035	Rv2174	0.934068	0.995739	7	hypothetical protein	mptA
Rv1415	Rv2174	0.934068	0.967521	1	ribA2	mptA
Rv0529	Rv2174	0.934068	0.968569	6	ccsA	mptA
Rv0056	Rv2174	0.934068	0.988252	19	50S ribosomal protein	mptA
Rv3338	Rv2174	0.934068	0.973738	12	hypothetical protein	mptA
Rv1559	Rv2174	0.934068	0.972203	1	threonine dehydratase	mptA
Rv0289	Rv2174	0.934068	0.979338	12	hypothetical protein	mptA
Rv0982	Rv2174	0.934068	0.971236	1	two component sensor	mptA
Rv3267	Rv2174	0.934068	0.976558	1	hypothetical protein	mptA
Rv3246c	Rv2174	0.934068	0.862424	16	two component sensor	mptA
Rv1340	Rv2174	0.934068	0.973217	11	ribonuclease PH	mptA
Rv2122c	Rv2174	0.934068	0.975045	19	hisE	mptA
Rv1485	Rv2174	0.934068	0.952035	6	ferrochelatase	mptA
Rv0992c	Rv2174	0.934068	0.972838	20	hypothetical protein	mptA
Rv3042c	Rv2174	0.934068	0.982018	0	serB2	mptA
Rv2294	Rv2174	0.934068	0.920598	7	aminotransferase	mptA
Rv0017c	Rv2174	0.934068	0.987683	1	cell division protein	mptA
Rv3215	Rv2174	0.934068	0.980866	12	isochorismate synthase	mptA
Rv1361c	Rv2174	0.934068	0.97608	13	PPE family protein	mptA
Rv1000c	Rv2174	0.934068	0.955467	12	hypothetical protein	mptA
Rv2196	Rv2174	0.934068	0.985936	1	ubiquinol-cytochrome	mptA
Rv1802	Rv2174	0.934068	0.942113	13	PPE family protein	mptA
Rv2242	Rv2174	0.934068	0.982315	1	hypothetical protein	mptA
Rv1209	Rv2174	0.934068	0.957321	20	hypothetical protein	mptA
Rv2131c	Rv2174	0.934068	0.98122	12	monophosphatase CysQ	mptA
Rv3101c	Rv2174	0.934068	0.968098	0	putative cell division	mptA
Rv3319	Rv2174	0.934068	0.944272	1	succinate dehydrogen	mptA
Rv1789	Rv2174	0.934068	0.951507	13	PPE family protein	mptA
Rv3754	Rv2174	0.934068	0.97474	10	prephenate dehydrogenase	mptA
Rv2552c	Rv2174	0.934068	0.895516	19	shikimate 5-dehydrogenase	mptA
Rv1698	Rv2174	0.934068	0.989339	12	hypothetical protein	mptA
Rv1307	Rv2174	0.934068	0.992857	6	atpH	mptA
Rv3031	Rv2174	0.934068	0.957958	1	hypothetical protein	mptA
Rv2361c	Rv2174	0.934068	0.975859	6	LONG (C50) CHAIN Z-ISOPRENYL DIPHOSPHATE SYNTHASE	mptA
Rv2093c	Rv2174	0.934068	0.99121	6	tatC	mptA
Rv1654	Rv2174	0.934068	0.983998	10	acetylglutamate kinase	mptA
Rv3605c	Rv2174	0.934068	0.962249	20	hypothetical protein	mptA
Rv1820	Rv2174	0.934068	0.91654	8	hypothetical protein	mptA
Rv3006	Rv2174	0.934068	0.957873	5	lipoprotein LppZ	mptA
Rv3607c	Rv2174	0.934068	0.925436	20	folB	mptA
Rv1213	Rv2174	0.934068	0.983339	1	glucose-1-phosphate	mptA
Rv0819	Rv2174	0.934068	0.976	12	hypothetical protein	mptA
Rv2569c	Rv2174	0.934068	0.979602	6	hypothetical protein	mptA
Rv3853	Rv2174	0.934068	0.960016	19	ribonuclease activity	mptA
Rv1273c	Rv2174	0.934068	0.954832	1	PROBABLE DRUGS-TRANSPORT TRANSMEMBRANE ATP-BINDING PROTEIN ABC TRANSPORTER	mptA
Rv2567	Rv2174	0.934068	0.939371	1	hypothetical protein	mptA
Rv1381	Rv2174	0.934068	0.96658	1	dihydroorotase	mptA
Rv3330	Rv2174	0.934068	0.962075	9	penicillin-binding protein	mptA
Rv0498	Rv2174	0.934068	0.95879	1	hypothetical protein	mptA
Rv3039c	Rv2174	0.934068	0.975767	19	enoyl-CoA hydratase	mptA
Rv2223c	Rv2174	0.934068	0.975609	1	exported protease	mptA
Rv1706c	Rv2174	0.934068	0.93738	13	PPE family protein	mptA
Rv0509	Rv2174	0.934068	0.986715	5	glutamyl-tRNA reductase	mptA
Rv2553c	Rv2174	0.934068	0.987119	3	hypothetical protein	mptA
Rv1081c	Rv2174	0.934068	0.958739	20	hypothetical protein	mptA
Rv0501	Rv2174	0.934068	0.959732	1	galE2	mptA
Rv1390	Rv2174	0.934068	0.956383	19	rpoZ	mptA
Rv3602c	Rv2174	0.934068	0.969505	12	panC	mptA
Rv0559c	Rv2174	0.934068	0.967306	20	hypothetical protein	mptA
Rv3194c	Rv2174	0.934068	0.983688	5	hypothetical protein	mptA
Rv0534c	Rv2174	0.934068	0.913574	19	menA	mptA
Rv1796	Rv2174	0.934068	0.958806	6	proline rich membrane	mptA
Rv1300	Rv2174	0.934068	0.976171	12	hypothetical protein	mptA
Rv1170	Rv2174	0.934068	0.976892	12	mshB	mptA
Rv3226c	Rv2174	0.934068	0.977928	12	hypothetical protein	mptA
Rv1798	Rv2174	0.934068	0.96134	6	hypothetical protein	mptA
Rv1108c	Rv2174	0.934068	0.949927	1	exodeoxyribonuclease	mptA
Rv3464	Rv2174	0.934068	0.989596	1	rmlB	mptA
Rv1278	Rv2174	0.934068	0.989249	1	hypothetical protein	mptA
Rv0238	Rv2174	0.934068	0.97342	19	POSSIBLE TRANSCRIPTIONAL REGULATORY PROTEIN	mptA
Rv1017c	Rv2174	0.934068	0.969221	1	prsA	mptA
Rv2965c	Rv2174	0.934068	0.963066	19	kdtB	mptA
Rv0546c	Rv2174	0.934068	0.985874	19	hypothetical protein	mptA
Rv1412	Rv2174	0.934068	0.956768	19	riboflavin synthase	mptA
Rv3125c	Rv2174	0.934068	0.953741	15	PPE family protein	mptA
Rv0718	Rv2174	0.934068	0.958001	19	30S ribosomal protein	mptA
Rv3719	Rv2174	0.934068	0.934325	1	hypothetical protein	mptA
Rv0803	Rv2174	0.934068	0.932772	1	purL	mptA
Rv2881c	Rv2174	0.934068	0.99007	12	cdsA	mptA
Rv0290	Rv2174	0.934068	0.974868	9	transmembrane protein	mptA
Rv2747	Rv2174	0.934068	0.979852	19	argA	mptA
Rv3707c	Rv2174	0.934068	0.973158	3	hypothetical protein	mptA
Rv0202c	Rv2174	0.934068	0.942184	1	mmpL11	mptA
Rv1710	Rv2174	0.934068	0.972857	19	hypothetical protein	mptA
Rv3136	Rv2174	0.934068	0.928605	13	PPE family protein	mptA
Rv0876c	Rv2174	0.934068	0.951531	1	transmembrane protein	mptA
Rv0490	Rv2174	0.934068	0.993212	4	senX3	mptA
Rv1086	Rv2174	0.934068	0.992085	6	SHORT (C15) CHAIN Z-ISOPRENYL DIPHOSPHATE SYNTHASE	mptA
Rv2676c	Rv2174	0.934068	0.983363	4	hypothetical protein	mptA
Rv0733	Rv2174	0.934068	0.987398	19	adenylate kinase	mptA
Rv0226c	Rv2174	0.934068	0.989014	6	transmembrane protein	mptA
Rv1002c	Rv2174	0.934068	0.981357	1	hypothetical protein	mptA
Rv0075	Rv2174	0.934068	0.965674	13	aminotransferase	mptA
Rv2376c	Rv2174	0.934068	0.914451	20	cfp2	mptA
Rv0040c	Rv2174	0.934068	0.951213	16	mtc28	mptA
Rv3212	Rv2174	0.934068	0.96818	6	hypothetical protein	mptA
Rv0730	Rv2174	0.934068	0.931542	12	hypothetical protein	mptA
Rv0453	Rv2174	0.934068	0.954479	12	PPE family protein	mptA
Rv2206	Rv2174	0.934068	0.919275	19	transmembrane protein	mptA
Rv2753c	Rv2174	0.934068	0.986777	11	dihydrodipicolinate	mptA
Rv1332	Rv2174	0.934068	0.986266	19	transcriptional regulator	mptA
Rv2462c	Rv2174	0.934068	0.936963	1	tig	mptA
Rv1837c	Rv2174	0.934068	0.934499	1	glcB	mptA
Rv2038c	Rv2174	0.934068	0.960077	6	sugar-transport ATP-binding protein ABC transporter	mptA
Rv2197c	Rv2174	0.934068	0.9594	20	transmembrane protein	mptA
Rv3423c	Rv2174	0.934068	0.97373	6	alanine racemase	mptA
Rv1636	Rv2174	0.934068	0.982881	19	hypothetical protein	mptA
Rv2846c	Rv2174	0.934068	0.954731	0	efpA	mptA
Rv0996	Rv2174	0.934068	0.933574	10	transmembrane protein	mptA
Rv2922c	Rv2174	0.934068	0.935828	1	chromosome partition	mptA
Rv1481	Rv2174	0.934068	0.96254	0	hypothetical protein	mptA
Rv0503c	Rv2174	0.934068	0.986502	6	cmaA2	mptA
Rv1801	Rv2174	0.934068	0.952757	20	PPE family protein	mptA
Rv0280	Rv2174	0.934068	0.970097	11	PPE family protein	mptA
Rv0478	Rv2174	0.934068	0.944406	19	deoC	mptA
Rv1466	Rv2174	0.934068	0.931994	19	hypothetical protein	mptA
Rv0470c	Rv2174	0.934068	0.987802	0	mycolic acid synthase	mptA
Rv2048c	Rv2174	0.934068	0.929738	1	polyketide synthase	mptA
Rv1705c	Rv2174	0.934068	0.945713	13	PPE family protein	mptA
Rv1782	Rv2174	0.934068	0.960405	6	hypothetical protein	mptA
Rv0383c	Rv2174	0.934068	0.98157	12	hypothetical protein	mptA
Rv3265c	Rv2174	0.934068	0.991947	8	wbbL1	mptA
Rv0905	Rv2174	0.934068	0.979159	12	enoyl-CoA hydratase	mptA
Rv0436c	Rv2174	0.934068	0.985543	9	pssA	mptA
Rv1807	Rv2174	0.934068	0.942791	20	PPE family protein	mptA
Rv1479	Rv2174	0.934068	0.977816	1	transcriptional regulator	mptA
Rv3336c	Rv2174	0.934068	0.980968	1	trpS	mptA
Rv1009	Rv2174	0.934068	0.956432	3	rpfB	mptA
Rv0915c	Rv2174	0.934068	0.9539	13	PPE family protein	mptA
Rv3044	Rv2174	0.934068	0.994432	12	FEIII-dicitrate-bind	mptA
Rv2199c	Rv2174	0.934068	0.98309	19	integral membrane protein	mptA
Rv3208A	Rv2174	0.934068	0.956558	20	hypothetical protein	mptA
Rv1410c	Rv2174	0.934068	0.972377	3	AMINOGLYCOSIDES/TETRACYCLINE-TRANSPORT INTEGRAL MEMBRANE PROTEIN	mptA
Rv0292	Rv2174	0.934068	0.981159	13	transmembrane protein	mptA
Rv2244	Rv2174	0.934068	0.985842	19	acyl carrier protein	mptA
Rv0527	Rv2174	0.934068	0.990505	19	ccdA	mptA
Rv1808	Rv2174	0.934068	0.922343	13	PPE family protein	mptA
Rv1822	Rv2174	0.934068	0.98257	19	pgsA2	mptA
Rv1790	Rv2174	0.934068	0.936757	13	PPE family protein	mptA
Rv0655	Rv2174	0.934068	0.900625	1	mkl	mptA
Rv2581c	Rv2174	0.934068	0.962897	16	glyoxalase II	mptA
Rv0495c	Rv2174	0.934068	0.984715	1	hypothetical protein	mptA
Rv0998	Rv2174	0.934068	0.974771	10	hypothetical protein	mptA
Rv2204c	Rv2174	0.934068	0.962907	19	hypothetical protein	mptA
Rv1315	Rv2188c	0.992774	0.839114	8	murA	pimB
Rv1493	Rv2188c	0.992774	0.932004	8	mutB	pimB
Rv0524	Rv2188c	0.992774	0.945621	7	hemL	pimB
Rv1099c	Rv2188c	0.992774	0.981665	8	glpX	pimB
Rv3410c	Rv2188c	0.992774	0.942356	8	guaB3	pimB
Rv2903c	Rv2188c	0.992774	0.939682	5	lepB	pimB
Rv3274c	Rv2188c	0.992774	0.953858	8	acyl-CoA dehydrogenase	pimB
Rv0068	Rv2188c	0.992774	0.927036	5	short chain dehydrogenase	pimB
Rv2737c	Rv2188c	0.992774	0.926066	11	recA	pimB
Rv2540c	Rv2188c	0.992774	0.981447	8	chorismate synthase	pimB
Rv1333	Rv2188c	0.992774	0.945572	10	hydrolase	pimB
Rv3721c	Rv2188c	0.992774	0.983236	8	dnaZX	pimB
Rv3024c	Rv2188c	0.992774	0.951032	8	trmU	pimB
Rv1010	Rv2188c	0.992774	0.928038	1	ksgA	pimB
Rv2215	Rv2188c	0.992774	0.937658	7	dlaT	pimB
Rv0051	Rv2188c	0.992774	0.963627	8	transmembrane protein	pimB
Rv0189c	Rv2188c	0.992774	0.972103	8	dihydroxy-acid dehydrogenase	pimB
Rv2702	Rv2188c	0.992774	0.974371	5	ppgK	pimB
Rv0515	Rv2188c	0.992774	0.93477	20	13E12 repeat family	pimB
Rv1098c	Rv2188c	0.992774	0.982609	8	fumarate hydratase	pimB
Rv1448c	Rv2188c	0.992774	0.97596	8	transaldolase	pimB
Rv3781	Rv2188c	0.992774	0.935521	1	rfbE	pimB
Rv3001c	Rv2188c	0.992774	0.97184	8	ilvC	pimB
Rv1387	Rv2188c	0.992774	0.979216	4	PPE family protein	pimB
Rv2726c	Rv2188c	0.992774	0.976339	5	dapF	pimB
Rv3838c	Rv2188c	0.992774	0.975632	3	prephenate dehydratase	pimB
Rv2763c	Rv2188c	0.992774	0.942594	12	dihydrofolate reductase	pimB
Rv2331A	Rv2188c	0.992774	0.934895	20	hypothetical protein	pimB
Rv1650	Rv2188c	0.992774	0.94335	8	pheT	pimB
Rv1830	Rv2188c	0.992774	0.957818	12	hypothetical protein	pimB
Rv1464	Rv2188c	0.992774	0.924455	8	cysteine desulfurase	pimB
Rv2696c	Rv2188c	0.992774	0.936267	5	hypothetical protein	pimB
Rv0821c	Rv2188c	0.992774	0.971833	12	phosphate transport	pimB
Rv1612	Rv2188c	0.992774	0.898126	8	tryptophan synthase	pimB
Rv2222c	Rv2188c	0.992774	0.84033	8	glutamine synthetase	pimB
Rv3589	Rv2188c	0.992774	0.956914	3	adenine glycosylase	pimB
Rv3411c	Rv2188c	0.992774	0.910744	8	inosine 5'-monophosp	pimB
Rv3712	Rv2188c	0.992774	0.971103	8	ligase	pimB
Rv3442c	Rv2188c	0.992774	0.90406	12	30S ribosomal protein	pimB
Rv3433c	Rv2188c	0.992774	0.917891	1	hypothetical protein	pimB
Rv3441c	Rv2188c	0.992774	0.972813	7	phospho-sugar mutase	pimB
Rv3261	Rv2188c	0.992774	0.963281	8	fbiA	pimB
Rv1408	Rv2188c	0.992774	0.975035	5	rpe	pimB
Rv0291	Rv2188c	0.992774	0.953029	3	mycP3	pimB
Rv2725c	Rv2188c	0.992774	0.97386	8	GTP-binding protein	pimB
Rv1458c	Rv2188c	0.992774	0.976626	1	PROBABLE UNIDENTIFIED ANTIBIOTIC-TRANSPORT ATP-BINDING PROTEIN ABC TRANSPORTER	pimB
Rv0357c	Rv2188c	0.992774	0.980179	8	adenylosuccinate synthase	pimB
Rv3029c	Rv2188c	0.992774	0.93736	3	fixA	pimB
Rv2217	Rv2188c	0.992774	0.933511	12	lipoyltransferase	pimB
Rv3921c	Rv2188c	0.992774	0.979231	8	putative inner membrane	pimB
Rv3356c	Rv2188c	0.992774	0.988609	3	folD	pimB
Rv2442c	Rv2188c	0.992774	0.939631	12	50S ribosomal protein	pimB
Rv2157c	Rv2188c	0.992774	0.950923	7	murF	pimB
Rv1023	Rv2188c	0.992774	0.957631	8	eno	pimB
Rv1496	Rv2188c	0.992774	0.97972	2	Possible transport system kinase	pimB
Rv2727c	Rv2188c	0.992774	0.978083	3	tRNA delta(2)-isopen	pimB
Rv3724B	Rv2188c	0.992774	0.930263	20	cutinase	pimB
Rv2339	Rv2188c	0.992774	0.926343	8	mmpL9	pimB
Rv2870c	Rv2188c	0.992774	0.972605	5	1-deoxy-D-xylulose 5	pimB
Rv1589	Rv2188c	0.992774	0.982114	8	biotin synthase	pimB
Rv2178c	Rv2188c	0.992774	0.892423	8	aroG	pimB
Rv0338c	Rv2188c	0.992774	0.929028	8	iron-sulfur-binding	pimB
Rv3436c	Rv2188c	0.992774	0.944108	8	glmS	pimB
Rv0206c	Rv2188c	0.992774	0.951753	8	mmpL3	pimB
Rv1529	Rv2188c	0.992774	0.971814	2	acyl-CoA synthetase	pimB
Rv2968c	Rv2188c	0.992774	0.927489	12	PROBABLE CONSERVED INTEGRAL MEMBRANE PROTEIN	pimB
Rv1380	Rv2188c	0.992774	0.984726	1	pyrB	pimB
Rv2739c	Rv2188c	0.992774	0.955081	3	alanine rich transferase	pimB
Rv3308	Rv2188c	0.992774	0.985553	8	phosphomannomutase	pimB
Rv1220c	Rv2188c	0.992774	0.914569	12	methyltransferase	pimB
Rv1600	Rv2188c	0.992774	0.979474	8	histidinol-phosphate	pimB
Rv2321c	Rv2188c	0.992774	0.927144	20	ornithine aminotrans	pimB
Rv2977c	Rv2188c	0.992774	0.965735	3	thiL	pimB
Rv3609c	Rv2188c	0.992774	0.947951	12	folE	pimB
Rv2419c	Rv2188c	0.992774	0.936052	12	PROBABLE PHOSPHOGLYCERATE MUTASE	pimB
Rv0734	Rv2188c	0.992774	0.95055	12	mapA	pimB
Rv2218	Rv2188c	0.992774	0.963321	8	lipoyl synthase	pimB
Rv3456c	Rv2188c	0.992774	0.958076	12	50S ribosomal protein	pimB
Rv3644c	Rv2188c	0.992774	0.90244	7	POSSIBLE DNA POLYMERASE	pimB
Rv1203c	Rv2188c	0.992774	0.934658	20	hypothetical protein	pimB
Rv1420	Rv2188c	0.992774	0.944198	8	uvrC	pimB
Rv3117	Rv2188c	0.992774	0.931207	8	cysA3	pimB
Rv3917c	Rv2188c	0.992774	0.968707	5	parB	pimB
Rv1165	Rv2188c	0.992774	0.981142	8	typA	pimB
Rv1599	Rv2188c	0.992774	0.9367	8	histidinol dehydrogenase	pimB
Rv2151c	Rv2188c	0.992774	0.970531	5	cell division protein	pimB
Rv3206c	Rv2188c	0.992774	0.937795	8	moeB1	pimB
Rv2154c	Rv2188c	0.992774	0.974585	8	ftsW	pimB
Rv2145c	Rv2188c	0.992774	0.979459	12	hypothetical protein	pimB
Rv1609	Rv2188c	0.992774	0.967146	8	anthranilate synthase	pimB
Rv1602	Rv2188c	0.992774	0.902791	12	hisH	pimB
Rv2995c	Rv2188c	0.992774	0.990043	8	leuB	pimB
Rv2613c	Rv2188c	0.992774	0.954888	5	hypothetical protein	pimB
Rv1005c	Rv2188c	0.992774	0.973312	2	pabB	pimB
Rv3610c	Rv2188c	0.992774	0.929992	8	ftsH	pimB
Rv1018c	Rv2188c	0.992774	0.963476	8	glmU	pimB
Rv2152c	Rv2188c	0.992774	0.97449	8	murC	pimB
Rv2259	Rv2188c	0.992774	0.926493	8	mscR	pimB
Rv0263c	Rv2188c	0.992774	0.962754	5	hypothetical protein	pimB
Rv3198c	Rv2188c	0.992774	0.939219	8	uvrD2	pimB
Rv3117	Rv2188c	0.992774	0.939526	8	cysA3	pimB
Rv0558	Rv2188c	0.992774	0.981282	12	menH	pimB
Rv3834c	Rv2188c	0.992774	0.990955	8	serS	pimB
Rv0860	Rv2188c	0.992774	0.934955	8	fadB	pimB
Rv0809	Rv2188c	0.992774	0.939482	8	purM	pimB
Rv2156c	Rv2188c	0.992774	0.887554	8	murX	pimB
Rv2748c	Rv2188c	0.992774	0.947213	8	ftsK	pimB
Rv0440	Rv2188c	0.992774	0.799322	8	chaperonin GroEL	pimB
Rv0401	Rv2188c	0.992774	0.976369	19	transmembrane protein	pimB
Rv2996c	Rv2188c	0.992774	0.984769	8	serA1	pimB
Rv2124c	Rv2188c	0.992774	0.925514	8	metH	pimB
Rv2610c	Rv2188c	0.992774	0.981402	8	pimA	pimB
Rv1315	Rv2610c	0.992774	0.837251	0	murA	pimA
Rv1493	Rv2610c	0.992774	0.937661	0	mutB	pimA
Rv0524	Rv2610c	0.992774	0.951738	1	hemL	pimA
Rv1099c	Rv2610c	0.992774	0.984028	0	glpX	pimA
Rv3410c	Rv2610c	0.992774	0.914772	0	guaB3	pimA
Rv2903c	Rv2610c	0.992774	0.96744	13	lepB	pimA
Rv3274c	Rv2610c	0.992774	0.931789	0	fadE25	pimA
Rv0068	Rv2610c	0.992774	0.904834	13	PROBABLE OXIDOREDUCTASE	pimA
Rv2737c	Rv2610c	0.992774	0.934484	11	recA	pimA
Rv2540c	Rv2610c	0.992774	0.961946	0	chorismate synthase	pimA
Rv1333	Rv2610c	0.992774	0.95754	18	hydrolase	pimA
Rv3721c	Rv2610c	0.992774	0.962611	0	dnaZX	pimA
Rv3024c	Rv2610c	0.992774	0.976346	0	trmU	pimA
Rv1010	Rv2610c	0.992774	0.962235	9	ksgA	pimA
Rv2215	Rv2610c	0.992774	0.900046	1	dlaT	pimA
Rv0051	Rv2610c	0.992774	0.988595	0	transmembrane protein	pimA
Rv0189c	Rv2610c	0.992774	0.949377	0	ilvD	pimA
Rv2702	Rv2610c	0.992774	0.989675	13	ppgK	pimA
Rv0515	Rv2610c	0.992774	0.958876	20	13E12 repeat family	pimA
Rv1098c	Rv2610c	0.992774	0.970815	0	fumarate hydratase	pimA
Rv1448c	Rv2610c	0.992774	0.977608	0	transaldolase	pimA
Rv3781	Rv2610c	0.992774	0.964918	7	rfbE	pimA
Rv3001c	Rv2610c	0.992774	0.962977	0	ilvC	pimA
Rv1387	Rv2610c	0.992774	0.946137	11	PPE family protein	pimA
Rv2726c	Rv2610c	0.992774	0.96806	13	dapF	pimA
Rv3838c	Rv2610c	0.992774	0.977784	11	pheA	pimA
Rv2763c	Rv2610c	0.992774	0.97156	20	dfrA	pimA
Rv2331A	Rv2610c	0.992774	0.958946	20	hypothetical protein	pimA
Rv1650	Rv2610c	0.992774	0.945954	0	pheT	pimA
Rv1830	Rv2610c	0.992774	0.962528	20	hypothetical protein	pimA
Rv1464	Rv2610c	0.992774	0.955693	0	cysteine desulfurase	pimA
Rv2696c	Rv2610c	0.992774	0.972325	13	hypothetical protein	pimA
Rv0821c	Rv2610c	0.992774	0.980637	20	phosphate transport	pimA
Rv1612	Rv2610c	0.992774	0.920588	0	tryptophan synthase	pimA
Rv2222c	Rv2610c	0.992774	0.815576	0	glutamine synthetase	pimA
Rv3589	Rv2610c	0.992774	0.960793	11	adenine glycosylase	pimA
Rv3411c	Rv2610c	0.992774	0.852397	0	guaB2	pimA
Rv3712	Rv2610c	0.992774	0.96779	0	ligase	pimA
Rv3442c	Rv2610c	0.992774	0.931029	20	30S ribosomal protein	pimA
Rv3433c	Rv2610c	0.992774	0.908506	7	hypothetical protein	pimA
Rv3441c	Rv2610c	0.992774	0.971413	1	mrsA	pimA
Rv3261	Rv2610c	0.992774	0.986112	0	fbiA	pimA
Rv1408	Rv2610c	0.992774	0.942048	13	rpe	pimA
Rv0291	Rv2610c	0.992774	0.964482	11	mycP3	pimA
Rv2725c	Rv2610c	0.992774	0.977801	0	GTP-binding protein	pimA
Rv1458c	Rv2610c	0.992774	0.987337	7	PROBABLE UNIDENTIFIED ANTIBIOTIC-TRANSPORT ATP-BINDING PROTEIN ABC TRANSPORTER	pimA
Rv0357c	Rv2610c	0.992774	0.976762	0	purA	pimA
Rv3029c	Rv2610c	0.992774	0.900611	11	fixA	pimA
Rv2217	Rv2610c	0.992774	0.97678	20	lipoyltransferase	pimA
Rv3921c	Rv2610c	0.992774	0.975483	0	putative inner membrane	pimA
Rv3356c	Rv2610c	0.992774	0.978818	11	folD	pimA
Rv2442c	Rv2610c	0.992774	0.936593	20	rplU	pimA
Rv2157c	Rv2610c	0.992774	0.979548	1	murF	pimA
Rv1023	Rv2610c	0.992774	0.928571	0	PROBABLE ENOLASE ENO	pimA
Rv1496	Rv2610c	0.992774	0.953344	8	transport system kinase	pimA
Rv2727c	Rv2610c	0.992774	0.971807	11	miaA	pimA
Rv3724B	Rv2610c	0.992774	0.940115	20	cutinase	pimA
Rv2339	Rv2610c	0.992774	0.93783	0	mmpL9	pimA
Rv2870c	Rv2610c	0.992774	0.958564	3	dxr	pimA
Rv1589	Rv2610c	0.992774	0.987135	0	biotin synthase	pimA
Rv2178c	Rv2610c	0.992774	0.865968	0	aroG	pimA
Rv0338c	Rv2610c	0.992774	0.943438	0	PROBABLE IRON-SULFUR-BINDING REDUCTASE	pimA
Rv3436c	Rv2610c	0.992774	0.942191	0	glmS	pimA
Rv0206c	Rv2610c	0.992774	0.946488	0	mmpL3	pimA
Rv1529	Rv2610c	0.992774	0.970035	8	fadD24	pimA
Rv2968c	Rv2610c	0.992774	0.970305	20	PROBABLE CONSERVED INTEGRAL MEMBRANE PROTEIN	pimA
Rv1380	Rv2610c	0.992774	0.983945	7	pyrB	pimA
Rv2739c	Rv2610c	0.992774	0.955606	11	POSSIBLE ALANINE RICH TRANSFERASE	pimA
Rv3308	Rv2610c	0.992774	0.973637	0	phosphomannomutase	pimA
Rv1220c	Rv2610c	0.992774	0.958683	20	methyltransferase	pimA
Rv1600	Rv2610c	0.992774	0.982872	0	hisC1	pimA
Rv2321c	Rv2610c	0.992774	0.935911	20	rocD2	pimA
Rv2977c	Rv2610c	0.992774	0.98348	11	thiL	pimA
Rv3609c	Rv2610c	0.992774	0.976252	20	folE	pimA
Rv2419c	Rv2610c	0.992774	0.964361	20	PHOSPHOGLYCERATE MUTASE	pimA
Rv0734	Rv2610c	0.992774	0.93701	20	mapA	pimA
Rv2218	Rv2610c	0.992774	0.978	0	lipoyl synthase	pimA
Rv3456c	Rv2610c	0.992774	0.975551	20	rplQ	pimA
Rv3644c	Rv2610c	0.992774	0.92521	1	DNA POLYMERASE	pimA
Rv1203c	Rv2610c	0.992774	0.958813	20	hypothetical protein	pimA
Rv1420	Rv2610c	0.992774	0.951957	0	uvrC	pimA
Rv3117	Rv2610c	0.992774	0.959766	0	cysA3	pimA
Rv3917c	Rv2610c	0.992774	0.987555	13	chromosome partition	pimA
Rv1165	Rv2610c	0.992774	0.97319	0	typA	pimA
Rv1599	Rv2610c	0.992774	0.916314	0	hisD	pimA
Rv2151c	Rv2610c	0.992774	0.962864	13	ftsQ	pimA
Rv3206c	Rv2610c	0.992774	0.908749	0	moeB1	pimA
Rv2154c	Rv2610c	0.992774	0.969634	0	ftsW	pimA
Rv2145c	Rv2610c	0.992774	0.95825	20	hypothetical protein	pimA
Rv2188c	Rv2610c	0.992774	0.981402	8	hypothetical protein	pimA
Rv1609	Rv2610c	0.992774	0.973075	0	trpE	pimA
Rv1602	Rv2610c	0.992774	0.944951	20	hisH	pimA
Rv2995c	Rv2610c	0.992774	0.974123	0	leuB	pimA
Rv2613c	Rv2610c	0.992774	0.981656	13	hypothetical protein	pimA
Rv1005c	Rv2610c	0.992774	0.977628	6	pabB	pimA
Rv3610c	Rv2610c	0.992774	0.934535	0	ftsH	pimA
Rv1018c	Rv2610c	0.992774	0.986767	0	glmU	pimA
Rv2152c	Rv2610c	0.992774	0.986783	0	murC	pimA
Rv2259	Rv2610c	0.992774	0.923984	0	mscR	pimA
Rv0263c	Rv2610c	0.992774	0.972042	13	hypothetical protein	pimA
Rv3198c	Rv2610c	0.992774	0.945874	0	uvrD2	pimA
Rv3117	Rv2610c	0.992774	0.972235	0	cysA3	pimA
Rv0558	Rv2610c	0.992774	0.976678	20	menH	pimA
Rv3834c	Rv2610c	0.992774	0.964556	0	serS	pimA
Rv0860	Rv2610c	0.992774	0.938833	0	fadB	pimA
Rv0809	Rv2610c	0.992774	0.964626	0	purM	pimA
Rv2156c	Rv2610c	0.992774	0.877935	0	murX	pimA
Rv2748c	Rv2610c	0.992774	0.945275	0	ftsK	pimA
Rv0440	Rv2610c	0.992774	0.768597	0	groEL2	pimA
Rv0401	Rv2610c	0.992774	0.98084	20	CONSERVED TRANSMEMBRANE PROTEIN	pimA
Rv2996c	Rv2610c	0.992774	0.961423	0	serA1	pimA
Rv2124c	Rv2610c	0.992774	0.933605	0	metH	pimA
Rv0561c	Rv2611c	1	0.955989	3	oxidoreductase	PROBABLE ACYLTRANSFERASE
Rv2257c	Rv2611c	1	0.982687	10	hypothetical protein	PROBABLE ACYLTRANSFERASE
Rv0645c	Rv2611c	1	0.913571	4	methoxy mycolic acid	PROBABLE ACYLTRANSFERASE
Rv2981c	Rv2611c	1	0.941391	3	ddlA	PROBABLE ACYLTRANSFERASE
Rv2211c	Rv2611c	1	0.898379	3	gcvT	PROBABLE ACYLTRANSFERASE
Rv2165c	Rv2611c	1	0.944314	8	CONSERVED HYPOTHETICAL PROTEIN	PROBABLE ACYLTRANSFERASE
Rv2782c	Rv2611c	1	0.967457	3	pepR	PROBABLE ACYLTRANSFERASE
