# Supplementary material for: Comparative Genomics of Cell Envelope Components in Mycobacteria
Source: PLoS One. 2011 May 6;6(5):e19280. doi: 10.1371/journal.pone.0019280 (PMC3089613; doi:10.1371/journal.pone.0019280)
Supplement: Table S4 — Complete list of predicted functionally linked genes involved in Phthiocerol dimycocerosate biosynthesis. (XLS) [file pone.0019280.s004.xls]

## Sheet: Sheet1
Predicted functional linkage	Gene in PDIM Biosynthesis	Mutual information	Pearson Correlation coefficient	Hamming distance	Function of FL gene	Function of gene involved in PDIM biosynthesis
Rv0360c	Rv1182	0.992774	0.847278	18	hypothetical protein	polyketide synthase associated protein PapA3
Rv0415	Rv1182	0.992774	0.868985	7	thiamine biosynthesis oxidoreductase ThiO	polyketide synthase associated protein PapA3
Rv0701	Rv1182	0.992774	0.883899	18	50S ribosomal protein L3	polyketide synthase associated protein PapA3
Rv0788	Rv1182	0.992774	0.802073	18	phosphoribosylformylglycinamidine synthase I	polyketide synthase associated protein PapA3
Rv0981	Rv1182	0.992774	0.819788	9	two component response transcriptional regula	polyketide synthase associated protein PapA3
Rv1201c	Rv1182	0.992774	0.814873	7	transferase	polyketide synthase associated protein PapA3
Rv1229c	Rv1182	0.992774	0.842773	2	MRP family ATP-binding protein	polyketide synthase associated protein PapA3
Rv2110c	Rv1182	0.992774	0.864439	11	proteasome (beta subunit) PrcB	polyketide synthase associated protein PapA3
Rv2194	Rv1182	0.992774	0.816504	11	ubiquinol-cytochrome C reductase QcrC(cytochr	polyketide synthase associated protein PapA3
Rv2359	Rv1182	0.992774	0.806034	18	ferric uptake regulation protein FURB	polyketide synthase associated protein PapA3
Rv2373c	Rv1182	0.992774	0.772027	2	chaperone protein DnaJ2	polyketide synthase associated protein PapA3
Rv2458	Rv1182	0.992774	0.86519	13	homocysteine methyltransferase	polyketide synthase associated protein PapA3
Rv2580c	Rv1182	0.992774	0.841444	2	histidyl-tRNA synthetase	polyketide synthase associated protein PapA3
Rv2714	Rv1182	0.992774	0.87921	2	hypothetical protein	polyketide synthase associated protein PapA3
Rv2720	Rv1182	0.992774	0.91515	11	LexA repressor	polyketide synthase associated protein PapA3
Rv3264c	Rv1182	0.992774	0.902639	2	D-alpha-D-mannose-1-phosphate guanylyltransfe	polyketide synthase associated protein PapA3
Rv3598c	Rv1182	0.992774	0.850056	2	lysyl-tRNA synthetase	polyketide synthase associated protein PapA3
Rv0033	Rv1528c	0.934068	0.985078	13	acyl carrier protein AcpA	polyketide synthase associated protein
Rv0035	Rv1528c	0.934068	0.990592	20	fatty-acid-CoA ligase	polyketide synthase associated protein
Rv0050	Rv1528c	0.934068	0.981539	20	bifunctional penicillin-binding protein 1A/1B	polyketide synthase associated protein
Rv0184	Rv1528c	0.934068	0.948402	20	hypothetical protein	polyketide synthase associated protein
Rv0303	Rv1528c	0.934068	0.991975	20	dehydrogenase/reductase	polyketide synthase associated protein
Rv0323c	Rv1528c	0.934068	0.969437	13	hypothetical protein	polyketide synthase associated protein
Rv0350	Rv1528c	0.934068	0.995236	20	molecular chaperone DnaK	polyketide synthase associated protein
Rv0404	Rv1528c	0.934068	0.986206	20	acyl-CoA synthetase	polyketide synthase associated protein
Rv0487	Rv1528c	0.934068	0.961462	13	hypothetical protein	polyketide synthase associated protein
Rv0520	Rv1528c	0.934068	1	0	hypothetical protein	polyketide synthase associated protein
Rv0600c	Rv1528c	0.934068	1	0	two component sensor kinase	polyketide synthase associated protein
Rv0601c	Rv1528c	0.934068	1	0	two component sensor kinase	polyketide synthase associated protein
Rv0602c	Rv1528c	0.934068	0.974623	20	two component DNA binding transcriptional reg	polyketide synthase associated protein
Rv0612	Rv1528c	0.934068	1	13	hypothetical protein	polyketide synthase associated protein
Rv0740	Rv1528c	0.934068	1	0	hypothetical protein	polyketide synthase associated protein
Rv0748	Rv1528c	0.934068	1	20	hypothetical protein	polyketide synthase associated protein
Rv0755A	Rv1528c	0.934068	1	7	transposase	polyketide synthase associated protein
Rv0777	Rv1528c	0.934068	0.920078	20	adenylosuccinate lyase	polyketide synthase associated protein
Rv0808	Rv1528c	0.934068	0.938873	20	amidophosphoribosyltransferase	polyketide synthase associated protein
Rv0934	Rv1528c	0.934068	0.979337	20	periplasmic phosphate-binding lipoprotein PST	polyketide synthase associated protein
Rv0935	Rv1528c	0.934068	0.968133	20	phosphate ABC transporter transmembrane prote	polyketide synthase associated protein
Rv0936	Rv1528c	0.934068	0.992305	20	phosphate ABC transporter transmembrane prote	polyketide synthase associated protein
Rv1026	Rv1528c	0.934068	0.938298	20	hypothetical protein	polyketide synthase associated protein
Rv1050	Rv1528c	0.934068	0.989126	20	oxidoreductase	polyketide synthase associated protein
Rv1087A	Rv1528c	0.934068	1	0	hypothetical protein	polyketide synthase associated protein
Rv1104	Rv1528c	0.934068	1	7	hypothetical protein	polyketide synthase associated protein
Rv1136	Rv1528c	0.934068	1	0	enoyl-CoA hydratase	polyketide synthase associated protein
Rv1185c	Rv1528c	0.934068	0.975977	20	acyl-CoA synthetase	polyketide synthase associated protein
Rv1312	Rv1528c	0.934068	1	0	hypothetical protein	polyketide synthase associated protein
Rv1461	Rv1528c	0.934068	0.987806	20	hypothetical protein	polyketide synthase associated protein
Rv1467c	Rv1528c	0.934068	0.967212	20	acyl-CoA dehydrogenase FADE15	polyketide synthase associated protein
Rv1473	Rv1528c	0.934068	0.943138	20	macrolide ABC transporter ATP-binding protein	polyketide synthase associated protein
Rv1521	Rv1528c	0.934068	0.98566	20	acyl-CoA synthetase	polyketide synthase associated protein
Rv1534	Rv1528c	0.934068	0.958052	13	transcriptional regulator	polyketide synthase associated protein
Rv1552	Rv1528c	0.934068	0.996132	20	fumarate reductase flavoprotein subunit	polyketide synthase associated protein
Rv1553	Rv1528c	0.934068	0.996413	20	fumarate reductase iron-sulfur subunit FrdB	polyketide synthase associated protein
Rv1565c	Rv1528c	0.934068	0.981965	20	hypothetical protein	polyketide synthase associated protein
Rv1596	Rv1528c	0.934068	0.963518	20	nicotinate-nucleotide pyrophosphorylase	polyketide synthase associated protein
Rv1657	Rv1528c	0.934068	0.964759	13	arginine repressor	polyketide synthase associated protein
Rv1663	Rv1528c	0.934068	1	7	polyketide synthase pks17	polyketide synthase associated protein
Rv1707	Rv1528c	0.934068	0.947464	20	transmembrane protein	polyketide synthase associated protein
Rv1736c	Rv1528c	0.934068	1	7	nitrate reductase NarX	polyketide synthase associated protein
Rv1819c	Rv1528c	0.934068	0.948953	20	drugs-transport transmembrane ATP-binding pro	polyketide synthase associated protein
Rv1888A	Rv1528c	0.934068	1	7	hypothetical protein	polyketide synthase associated protein
Rv1889c	Rv1528c	0.934068	1	0	hypothetical protein	polyketide synthase associated protein
Rv1907c	Rv1528c	0.934068	1	7	hypothetical protein	polyketide synthase associated protein
Rv1925	Rv1528c	0.934068	0.815581	20	acyl-CoA synthetase	polyketide synthase associated protein
Rv1931c	Rv1528c	0.934068	1	0	transcriptional regulatory protein	polyketide synthase associated protein
Rv2007c	Rv1528c	0.934068	0.916046	13	ferredoxin FDXA	polyketide synthase associated protein
Rv2051c	Rv1528c	0.934068	0.968095	20	polyprenol-monophosphomannose synthase Ppm1	polyketide synthase associated protein
Rv2119	Rv1528c	0.934068	0.951312	20	hypothetical protein	polyketide synthase associated protein
Rv2163c	Rv1528c	0.934068	0.990409	20	penicillin-binding membrane protein pbpB	polyketide synthase associated protein
Rv2268c	Rv1528c	0.934068	0.993075	20	cytochrome P450 128	polyketide synthase associated protein
Rv2276	Rv1528c	0.934068	0.964407	20	cytochrome P450 121 CYP121	polyketide synthase associated protein
Rv2308	Rv1528c	0.934068	0.993002	20	hypothetical protein	polyketide synthase associated protein
Rv2309c	Rv1528c	0.934068	1	0	hypothetical protein	polyketide synthase associated protein
Rv2331	Rv1528c	0.934068	1	0	hypothetical protein	polyketide synthase associated protein
Rv2343c	Rv1528c	0.934068	0.994705	20	DNA primase	polyketide synthase associated protein
Rv2404c	Rv1528c	0.934068	0.999068	20	GTP-binding protein LepA	polyketide synthase associated protein
Rv2415c	Rv1528c	0.934068	1	7	hypothetical protein	polyketide synthase associated protein
Rv2430c	Rv1528c	0.934068	1	0	PPE family protein	polyketide synthase associated protein
Rv2444c	Rv1528c	0.934068	0.988214	20	ribonuclease E	polyketide synthase associated protein
Rv2572c	Rv1528c	0.934068	0.995362	20	aspartyl-tRNA synthetase	polyketide synthase associated protein
Rv2593c	Rv1528c	0.934068	0.939934	13	Holliday junction DNA helicase RuvA	polyketide synthase associated protein
Rv2742c	Rv1528c	0.934068	0.961038	20	hypothetical protein	polyketide synthase associated protein
Rv2793c	Rv1528c	0.934068	0.961477	20	tRNA pseudouridine synthase B	polyketide synthase associated protein
Rv2823c	Rv1528c	0.934068	0.973651	8	hypothetical protein	polyketide synthase associated protein
Rv2902c	Rv1528c	0.934068	0.93967	20	ribonuclease HII	polyketide synthase associated protein
Rv2930	Rv1528c	0.934068	0.944277	20	acyl-CoA synthetase	polyketide synthase associated protein
Rv2950c	Rv1528c	0.934068	0.946088	20	acyl-CoA synthetase	polyketide synthase associated protein
Rv2987c	Rv1528c	0.934068	0.928718	13	isopropylmalate isomerase small subunit	polyketide synthase associated protein
Rv3003c	Rv1528c	0.934068	0.960342	20	acetolactate synthase 1 catalytic subunit	polyketide synthase associated protein
Rv3018c	Rv1528c	0.934068	0.988165	19	PPE family protein	polyketide synthase associated protein
Rv3021c	Rv1528c	0.934068	0.983239	13	PPE family protein	polyketide synthase associated protein
Rv3038c	Rv1528c	0.934068	0.968429	20	hypothetical protein	polyketide synthase associated protein
Rv3041c	Rv1528c	0.934068	0.979297	20	ABC transporter ATP-binding protein	polyketide synthase associated protein
Rv3083	Rv1528c	0.934068	0.985447	20	monooxygenase	polyketide synthase associated protein
Rv3085	Rv1528c	0.934068	0.987876	20	short-chain type dehydrogenase/reductase	polyketide synthase associated protein
Rv3100c	Rv1528c	0.934068	0.968464	13	SsrA-binding protein	polyketide synthase associated protein
Rv3116	Rv1528c	0.934068	0.991812	20	molybdenum cofactor biosynthesis protein MoeB	polyketide synthase associated protein
Rv3175	Rv1528c	0.934068	0.974017	20	amidase	polyketide synthase associated protein
Rv3192	Rv1528c	0.934068	1	0	hypothetical protein	polyketide synthase associated protein
Rv3280	Rv1528c	0.934068	0.995919	20	propionyl-CoA carboxylase beta chain	polyketide synthase associated protein
Rv3352c	Rv1528c	0.934068	1	0	oxidoreductase	polyketide synthase associated protein
Rv3360	Rv1528c	0.934068	1	0	hypothetical protein	polyketide synthase associated protein
Rv3373	Rv1528c	0.934068	0.994363	13	enoyl-CoA hydratase	polyketide synthase associated protein
Rv3470c	Rv1528c	0.934068	0.987755	20	acetolactate synthase large subunit	polyketide synthase associated protein
Rv3515c	Rv1528c	0.934068	1	0	acyl-CoA synthetase	polyketide synthase associated protein
Rv3581c	Rv1528c	0.934068	0.956928	13	2-C-methyl-D-erythritol 2,4-cyclodiphosphate	polyketide synthase associated protein
Rv3606c	Rv1528c	0.934068	0.956282	13	2-amino-4-hydroxy-6-hydroxymethyldihydropteri	polyketide synthase associated protein
Rv3677c	Rv1528c	0.934068	0.956337	20	hydrolase	polyketide synthase associated protein
Rv3708c	Rv1528c	0.934068	0.964764	20	aspartate-semialdehyde dehydrogenase	polyketide synthase associated protein
Rv3742c	Rv1528c	0.934068	1	0	oxidoreductase	polyketide synthase associated protein
Rv3745c	Rv1528c	0.934068	1	0	hypothetical protein	polyketide synthase associated protein
Rv3824c	Rv1528c	0.934068	0.909933	20	polyketide synthase associated protein	polyketide synthase associated protein
Rv3826	Rv1528c	0.934068	0.950571	20	acyl-CoA synthetase	polyketide synthase associated protein
Rv3840	Rv1528c	0.934068	1	0	transcriptional regulatory protein	polyketide synthase associated protein
Rv0033	Rv2930	0.934068	0.960043	20	acyl carrier protein AcpA	acyl-CoA synthetase
Rv0035	Rv2930	0.934068	0.970296	13	fatty-acid-CoA ligase	acyl-CoA synthetase
Rv0050	Rv2930	0.934068	0.980765	0	bifunctional penicillin-binding protein 1A/1B	acyl-CoA synthetase
Rv0184	Rv2930	0.934068	0.960725	13	hypothetical protein	acyl-CoA synthetase
Rv0303	Rv2930	0.934068	0.957562	13	dehydrogenase/reductase	acyl-CoA synthetase
Rv0323c	Rv2930	0.934068	0.962114	20	hypothetical protein	acyl-CoA synthetase
Rv0350	Rv2930	0.934068	0.964509	0	molecular chaperone DnaK	acyl-CoA synthetase
Rv0404	Rv2930	0.934068	0.970796	2	acyl-CoA synthetase	acyl-CoA synthetase
Rv0487	Rv2930	0.934068	0.941081	20	hypothetical protein	acyl-CoA synthetase
Rv0520	Rv2930	0.934068	0.944277	20	hypothetical protein	acyl-CoA synthetase
Rv0600c	Rv2930	0.934068	0.944277	20	two component sensor kinase	acyl-CoA synthetase
Rv0601c	Rv2930	0.934068	0.944277	20	two component sensor kinase	acyl-CoA synthetase
Rv0602c	Rv2930	0.934068	0.932764	13	two component DNA binding transcriptional reg	acyl-CoA synthetase
Rv0612	Rv2930	0.934068	0.944277	20	hypothetical protein	acyl-CoA synthetase
Rv0740	Rv2930	0.934068	0.944277	20	hypothetical protein	acyl-CoA synthetase
Rv0748	Rv2930	0.934068	0.944277	20	hypothetical protein	acyl-CoA synthetase
Rv0755A	Rv2930	0.934068	0.944277	20	transposase	acyl-CoA synthetase
Rv0777	Rv2930	0.934068	0.949606	0	adenylosuccinate lyase	acyl-CoA synthetase
Rv0808	Rv2930	0.934068	0.947188	0	amidophosphoribosyltransferase	acyl-CoA synthetase
Rv0934	Rv2930	0.934068	0.962795	13	periplasmic phosphate-binding lipoprotein PST	acyl-CoA synthetase
Rv0935	Rv2930	0.934068	0.957159	13	phosphate ABC transporter transmembrane prote	acyl-CoA synthetase
Rv0936	Rv2930	0.934068	0.967691	13	phosphate ABC transporter transmembrane prote	acyl-CoA synthetase
Rv1026	Rv2930	0.934068	0.981579	13	hypothetical protein	acyl-CoA synthetase
Rv1050	Rv2930	0.934068	0.949487	13	oxidoreductase	acyl-CoA synthetase
Rv1087A	Rv2930	0.934068	0.944277	20	hypothetical protein	acyl-CoA synthetase
Rv1104	Rv2930	0.934068	0.944277	13	hypothetical protein	acyl-CoA synthetase
Rv1136	Rv2930	0.934068	0.944277	20	enoyl-CoA hydratase	acyl-CoA synthetase
Rv1185c	Rv2930	0.934068	0.958965	0	acyl-CoA synthetase	acyl-CoA synthetase
Rv1312	Rv2930	0.934068	0.944277	20	hypothetical protein	acyl-CoA synthetase
Rv1467c	Rv2930	0.934068	0.949115	0	acyl-CoA dehydrogenase FADE15	acyl-CoA synthetase
Rv1473	Rv2930	0.934068	0.831256	0	macrolide ABC transporter ATP-binding protein	acyl-CoA synthetase
Rv1521	Rv2930	0.934068	0.977601	0	acyl-CoA synthetase	acyl-CoA synthetase
Rv1534	Rv2930	0.934068	0.95398	20	transcriptional regulator	acyl-CoA synthetase
Rv1552	Rv2930	0.934068	0.960852	10	fumarate reductase flavoprotein subunit	acyl-CoA synthetase
Rv1553	Rv2930	0.934068	0.946662	13	fumarate reductase iron-sulfur subunit FrdB	acyl-CoA synthetase
Rv1565c	Rv2930	0.934068	0.98147	0	hypothetical protein	acyl-CoA synthetase
Rv1596	Rv2930	0.934068	0.946128	13	nicotinate-nucleotide pyrophosphorylase	acyl-CoA synthetase
Rv1663	Rv2930	0.934068	0.944277	13	polyketide synthase pks17	acyl-CoA synthetase
Rv1707	Rv2930	0.934068	0.89803	13	transmembrane protein	acyl-CoA synthetase
Rv1736c	Rv2930	0.934068	0.944277	13	nitrate reductase NarX	acyl-CoA synthetase
Rv1819c	Rv2930	0.934068	0.969375	0	drugs-transport transmembrane ATP-binding pro	acyl-CoA synthetase
Rv1888A	Rv2930	0.934068	0.944277	20	hypothetical protein	acyl-CoA synthetase
Rv1889c	Rv2930	0.934068	0.944277	20	hypothetical protein	acyl-CoA synthetase
Rv1907c	Rv2930	0.934068	0.944277	20	hypothetical protein	acyl-CoA synthetase
Rv1925	Rv2930	0.934068	0.730165	0	acyl-CoA synthetase	acyl-CoA synthetase
Rv1931c	Rv2930	0.934068	0.944277	20	transcriptional regulatory protein	acyl-CoA synthetase
Rv2007c	Rv2930	0.934068	0.802597	20	ferredoxin FDXA	acyl-CoA synthetase
Rv2051c	Rv2930	0.934068	0.977988	0	polyprenol-monophosphomannose synthase Ppm1	acyl-CoA synthetase
Rv2119	Rv2930	0.934068	0.908967	13	hypothetical protein	acyl-CoA synthetase
Rv2163c	Rv2930	0.934068	0.969708	0	penicillin-binding membrane protein pbpB	acyl-CoA synthetase
Rv2268c	Rv2930	0.934068	0.948049	13	cytochrome P450 128	acyl-CoA synthetase
Rv2276	Rv2930	0.934068	0.892849	13	cytochrome P450 121 CYP121	acyl-CoA synthetase
Rv2308	Rv2930	0.934068	0.93531	13	hypothetical protein	acyl-CoA synthetase
Rv2309c	Rv2930	0.934068	0.944277	20	hypothetical protein	acyl-CoA synthetase
Rv2331	Rv2930	0.934068	0.944277	20	hypothetical protein	acyl-CoA synthetase
Rv2343c	Rv2930	0.934068	0.964623	0	DNA primase	acyl-CoA synthetase
Rv2404c	Rv2930	0.934068	0.932422	0	GTP-binding protein LepA	acyl-CoA synthetase
Rv2415c	Rv2930	0.934068	0.944277	20	hypothetical protein	acyl-CoA synthetase
Rv2430c	Rv2930	0.934068	0.944277	20	PPE family protein	acyl-CoA synthetase
Rv2444c	Rv2930	0.934068	0.947136	0	ribonuclease E	acyl-CoA synthetase
Rv2572c	Rv2930	0.934068	0.963724	0	aspartyl-tRNA synthetase	acyl-CoA synthetase
Rv2593c	Rv2930	0.934068	0.95286	20	Holliday junction DNA helicase RuvA	acyl-CoA synthetase
Rv2742c	Rv2930	0.934068	0.8375	20	hypothetical protein	acyl-CoA synthetase
Rv2793c	Rv2930	0.934068	0.94103	13	tRNA pseudouridine synthase B	acyl-CoA synthetase
Rv2823c	Rv2930	0.934068	0.91484	13	hypothetical protein	acyl-CoA synthetase
Rv2902c	Rv2930	0.934068	0.915023	13	ribonuclease HII	acyl-CoA synthetase
Rv2950c	Rv2930	0.934068	0.999104	0	acyl-CoA synthetase	acyl-CoA synthetase
Rv2987c	Rv2930	0.934068	0.941051	20	isopropylmalate isomerase small subunit	acyl-CoA synthetase
Rv3003c	Rv2930	0.934068	0.961283	0	acetolactate synthase 1 catalytic subunit	acyl-CoA synthetase
Rv3018c	Rv2930	0.934068	0.922017	14	PPE family protein	acyl-CoA synthetase
Rv3021c	Rv2930	0.934068	0.920534	20	PPE family protein	acyl-CoA synthetase
Rv3038c	Rv2930	0.934068	0.960792	0	hypothetical protein	acyl-CoA synthetase
Rv3041c	Rv2930	0.934068	0.957012	13	ABC transporter ATP-binding protein	acyl-CoA synthetase
Rv3083	Rv2930	0.934068	0.96156	0	monooxygenase	acyl-CoA synthetase
Rv3085	Rv2930	0.934068	0.937442	13	short-chain type dehydrogenase/reductase	acyl-CoA synthetase
Rv3100c	Rv2930	0.934068	0.951255	20	SsrA-binding protein	acyl-CoA synthetase
Rv3116	Rv2930	0.934068	0.928832	13	molybdenum cofactor biosynthesis protein MoeB	acyl-CoA synthetase
Rv3175	Rv2930	0.934068	0.876738	13	amidase	acyl-CoA synthetase
Rv3192	Rv2930	0.934068	0.944277	20	hypothetical protein	acyl-CoA synthetase
Rv3280	Rv2930	0.934068	0.961828	0	propionyl-CoA carboxylase beta chain	acyl-CoA synthetase
Rv3352c	Rv2930	0.934068	0.944277	20	oxidoreductase	acyl-CoA synthetase
Rv3360	Rv2930	0.934068	0.944277	20	hypothetical protein	acyl-CoA synthetase
Rv3373	Rv2930	0.934068	0.96051	20	enoyl-CoA hydratase	acyl-CoA synthetase
Rv3470c	Rv2930	0.934068	0.957093	13	acetolactate synthase large subunit	acyl-CoA synthetase
Rv3515c	Rv2930	0.934068	0.944277	20	acyl-CoA synthetase	acyl-CoA synthetase
Rv3581c	Rv2930	0.934068	0.947603	20	2-C-methyl-D-erythritol 2,4-cyclodiphosphate	acyl-CoA synthetase
Rv3606c	Rv2930	0.934068	0.895664	20	2-amino-4-hydroxy-6-hydroxymethyldihydropteri	acyl-CoA synthetase
Rv3677c	Rv2930	0.934068	0.936421	13	hydrolase	acyl-CoA synthetase
Rv3708c	Rv2930	0.934068	0.95636	0	aspartate-semialdehyde dehydrogenase	acyl-CoA synthetase
Rv3742c	Rv2930	0.934068	0.944277	20	oxidoreductase	acyl-CoA synthetase
Rv3745c	Rv2930	0.934068	0.944277	20	hypothetical protein	acyl-CoA synthetase
Rv3824c	Rv2930	0.934068	0.871891	2	polyketide synthase associated protein	acyl-CoA synthetase
Rv3826	Rv2930	0.934068	0.949053	0	acyl-CoA synthetase	acyl-CoA synthetase
Rv3840	Rv2930	0.934068	0.944277	20	transcriptional regulatory protein	acyl-CoA synthetase
Rv0018c	Rv2933	0.992774	0.918981	4	serine/threonine phosphatase	phenolpthiocerol synthesis type-I polyketide
Rv0092	Rv2933	0.992774	0.985002	9	cation transporter P-type ATPase A	phenolpthiocerol synthesis type-I polyketide
Rv0102	Rv2933	0.992774	0.996362	9	integral membrane protein	phenolpthiocerol synthesis type-I polyketide
Rv0103c	Rv2933	0.992774	0.977538	8	cation-transporter P-type ATPase B	phenolpthiocerol synthesis type-I polyketide
Rv0227c	Rv2933	0.992774	0.892058	5	hypothetical protein	phenolpthiocerol synthesis type-I polyketide
Rv0243	Rv2933	0.992774	0.904333	0	acetyl-CoA acetyltransferase	phenolpthiocerol synthesis type-I polyketide
Rv0480c	Rv2933	0.992774	0.901642	13	amidohydrolase	phenolpthiocerol synthesis type-I polyketide
Rv0486	Rv2933	0.992774	0.897639	2	mannosyltransferase	phenolpthiocerol synthesis type-I polyketide
Rv0505c	Rv2933	0.992774	0.881976	9	phosphoserine phosphatase	phenolpthiocerol synthesis type-I polyketide
Rv0512	Rv2933	0.992774	0.904302	9	delta-aminolevulinic acid dehydratase	phenolpthiocerol synthesis type-I polyketide
Rv0526	Rv2933	0.992774	0.916735	20	thioredoxin protein	phenolpthiocerol synthesis type-I polyketide
Rv0528	Rv2933	0.992774	0.915985	0	transmembrane protein	phenolpthiocerol synthesis type-I polyketide
Rv0542c	Rv2933	0.992774	0.915399	13	O-succinylbenzoic acid--CoA ligase	phenolpthiocerol synthesis type-I polyketide
Rv0571c	Rv2933	0.992774	0.99937	11	hypothetical protein	phenolpthiocerol synthesis type-I polyketide
Rv0576	Rv2933	0.992774	0.969545	13	ArsR family transcriptional regulator	phenolpthiocerol synthesis type-I polyketide
Rv0640	Rv2933	0.992774	0.932126	20	50S ribosomal protein L11	phenolpthiocerol synthesis type-I polyketide
Rv0724	Rv2933	0.992774	0.907009	0	protease IV SppA	phenolpthiocerol synthesis type-I polyketide
Rv0782	Rv2933	0.992774	0.87825	0	oligopeptidase B	phenolpthiocerol synthesis type-I polyketide
Rv0859	Rv2933	0.992774	0.949791	0	acetyl-CoA acetyltransferase	phenolpthiocerol synthesis type-I polyketide
Rv0883c	Rv2933	0.992774	0.890312	13	hypothetical protein	phenolpthiocerol synthesis type-I polyketide
Rv0884c	Rv2933	0.992774	0.915762	0	phosphoserine aminotransferase	phenolpthiocerol synthesis type-I polyketide
Rv0896	Rv2933	0.992774	0.953045	0	type II citrate synthase	phenolpthiocerol synthesis type-I polyketide
Rv0952	Rv2933	0.992774	0.95073	9	succinyl-CoA synthetase subunit alpha	phenolpthiocerol synthesis type-I polyketide
Rv0956	Rv2933	0.992774	0.89832	20	phosphoribosylglycinamide formyltransferase	phenolpthiocerol synthesis type-I polyketide
Rv0957	Rv2933	0.992774	0.914718	0	bifunctional phosphoribosylaminoimidazolecarb	phenolpthiocerol synthesis type-I polyketide
Rv0993	Rv2933	0.992774	0.952969	9	UTP--glucose-1-phosphate uridylyltransferase	phenolpthiocerol synthesis type-I polyketide
Rv1003	Rv2933	0.992774	0.889802	13	hypothetical protein	phenolpthiocerol synthesis type-I polyketide
Rv1007c	Rv2933	0.992774	0.925613	0	methionyl-tRNA synthetase	phenolpthiocerol synthesis type-I polyketide
Rv1070c	Rv2933	0.992774	0.914379	20	enoyl-CoA hydratase	phenolpthiocerol synthesis type-I polyketide
Rv1071c	Rv2933	0.992774	0.912053	7	enoyl-CoA hydratase	phenolpthiocerol synthesis type-I polyketide
Rv1202	Rv2933	0.992774	0.951844	0	succinyl-diaminopimelate desuccinylase	phenolpthiocerol synthesis type-I polyketide
Rv1249c	Rv2933	0.992774	0.808473	20	hypothetical protein	phenolpthiocerol synthesis type-I polyketide
Rv1293	Rv2933	0.992774	0.929673	0	diaminopimelate decarboxylase LysA	phenolpthiocerol synthesis type-I polyketide
Rv1294	Rv2933	0.992774	0.945448	0	homoserine dehydrogenase	phenolpthiocerol synthesis type-I polyketide
Rv1339	Rv2933	0.992774	0.902287	11	hypothetical protein	phenolpthiocerol synthesis type-I polyketide
Rv1392	Rv2933	0.992774	0.928688	0	S-adenosylmethionine synthetase	phenolpthiocerol synthesis type-I polyketide
Rv1409	Rv2933	0.992774	0.95406	9	bifunctional diaminohydroxyphosphoribosylamin	phenolpthiocerol synthesis type-I polyketide
Rv1437	Rv2933	0.992774	0.916312	0	phosphoglycerate kinase	phenolpthiocerol synthesis type-I polyketide
Rv1570	Rv2933	0.992774	0.902621	20	dithiobiotin synthetase	phenolpthiocerol synthesis type-I polyketide
Rv1689	Rv2933	0.992774	0.900139	0	tyrosyl-tRNA synthetase	phenolpthiocerol synthesis type-I polyketide
Rv1695	Rv2933	0.992774	0.896109	7	inorganic polyphosphate/ATP-NAD kinase	phenolpthiocerol synthesis type-I polyketide
Rv2153c	Rv2933	0.992774	0.901489	14	undecaprenyldiphospho-muramoylpentapeptide be	phenolpthiocerol synthesis type-I polyketide
Rv2176	Rv2933	0.992774	0.917354	7	transmembrane serine/threonine-protein kinase	phenolpthiocerol synthesis type-I polyketide
Rv2190c	Rv2933	0.992774	0.888109	20	hypothetical protein	phenolpthiocerol synthesis type-I polyketide
Rv2195	Rv2933	0.992774	0.897924	0	Rieske iron-sulfur protein QcrA	phenolpthiocerol synthesis type-I polyketide
Rv2207	Rv2933	0.992774	0.930306	13	nicotinate-nucleotide--dimethylbenzimidazole	phenolpthiocerol synthesis type-I polyketide
Rv2326c	Rv2933	0.992774	0.938612	0	transmembrane ATP-binding protein ABC transor	phenolpthiocerol synthesis type-I polyketide
Rv2362c	Rv2933	0.992774	0.903735	9	DNA repair protein RecO	phenolpthiocerol synthesis type-I polyketide
Rv2410c	Rv2933	0.992774	0.912182	0	hypothetical protein	phenolpthiocerol synthesis type-I polyketide
Rv2413c	Rv2933	0.992774	0.872794	20	hypothetical protein	phenolpthiocerol synthesis type-I polyketide
Rv2427c	Rv2933	0.992774	0.874069	1	gamma-glutamyl phosphate reductase	phenolpthiocerol synthesis type-I polyketide
Rv2445c	Rv2933	0.992774	0.911104	20	nucleoside diphosphate kinase	phenolpthiocerol synthesis type-I polyketide
Rv2461c	Rv2933	0.992774	0.908584	20	ATP-dependent Clp protease proteolytic subuni	phenolpthiocerol synthesis type-I polyketide
Rv2509	Rv2933	0.992774	0.941324	20	short-chain type dehydrogenase/reductase	phenolpthiocerol synthesis type-I polyketide
Rv2538c	Rv2933	0.992774	0.913132	0	3-dehydroquinate synthase	phenolpthiocerol synthesis type-I polyketide
Rv2587c	Rv2933	0.992774	0.922375	1	preprotein translocase subunit SecD	phenolpthiocerol synthesis type-I polyketide
Rv2592c	Rv2933	0.992774	0.887206	0	Holliday junction DNA helicase RuvB	phenolpthiocerol synthesis type-I polyketide
Rv2603c	Rv2933	0.992774	0.945521	9	hypothetical protein	phenolpthiocerol synthesis type-I polyketide
Rv2678c	Rv2933	0.992774	0.940039	9	uroporphyrinogen decarboxylase	phenolpthiocerol synthesis type-I polyketide
Rv2682c	Rv2933	0.992774	0.929238	0	1-deoxy-D-xylulose-5-phosphate synthase	phenolpthiocerol synthesis type-I polyketide
Rv2698	Rv2933	0.992774	0.999371	20	alanine rich transmembrane protein	phenolpthiocerol synthesis type-I polyketide
Rv2894c	Rv2933	0.992774	0.930449	11	site-specific tyrosine recombinase XerC	phenolpthiocerol synthesis type-I polyketide
Rv2904c	Rv2933	0.992774	0.948898	20	50S ribosomal protein L19	phenolpthiocerol synthesis type-I polyketide
Rv2916c	Rv2933	0.992774	0.952433	0	signal recognition particle protein	phenolpthiocerol synthesis type-I polyketide
Rv2917	Rv2933	0.992774	0.894236	0	hypothetical protein	phenolpthiocerol synthesis type-I polyketide
Rv2948c	Rv2933	0.992774	0.993072	9	acyl-CoA synthetase	phenolpthiocerol synthesis type-I polyketide
Rv2953	Rv2933	0.992774	0.947445	1	hypothetical protein	phenolpthiocerol synthesis type-I polyketide
Rv3045	Rv2933	0.992774	0.949973	0	NADP-dependent alcohol dehydrogenase ADHC	phenolpthiocerol synthesis type-I polyketide
Rv3137	Rv2933	0.992774	0.910833	13	monophosphatase	phenolpthiocerol synthesis type-I polyketide
Rv3140	Rv2933	0.992774	0.920775	0	acyl-CoA dehydrogenase FADE23	phenolpthiocerol synthesis type-I polyketide
Rv3245c	Rv2933	0.992774	0.927088	0	two component sensory transduction histidine	phenolpthiocerol synthesis type-I polyketide
Rv3275c	Rv2933	0.992774	0.927409	20	phosphoribosylaminoimidazole carboxylase cata	phenolpthiocerol synthesis type-I polyketide
Rv3285	Rv2933	0.992774	0.940533	0	bifunctional acetyl-/propionyl-coenzyme A car	phenolpthiocerol synthesis type-I polyketide
Rv3302c	Rv2933	0.992774	0.915871	0	glycerol-3-phosphate dehydrogenase	phenolpthiocerol synthesis type-I polyketide
Rv3311	Rv2933	0.992774	0.906015	0	hypothetical protein	phenolpthiocerol synthesis type-I polyketide
Rv3421c	Rv2933	0.992774	0.87741	20	hypothetical protein	phenolpthiocerol synthesis type-I polyketide
Rv3422c	Rv2933	0.992774	0.888301	20	hypothetical protein	phenolpthiocerol synthesis type-I polyketide
Rv3588c	Rv2933	0.992774	0.896275	20	carbonic anhydrase	phenolpthiocerol synthesis type-I polyketide
Rv3604c	Rv2933	0.992774	0.947315	13	transmembrane protein	phenolpthiocerol synthesis type-I polyketide
Rv3673c	Rv2933	0.992774	0.85974	20	membrane-anchored thioredoxin-like protein	phenolpthiocerol synthesis type-I polyketide
Rv3716c	Rv2933	0.992774	0.946062	20	hypothetical protein	phenolpthiocerol synthesis type-I polyketide
Rv3780	Rv2933	0.992774	0.913418	20	hypothetical protein	phenolpthiocerol synthesis type-I polyketide
Rv3792	Rv2933	0.992774	0.916196	0	transmembrane protein	phenolpthiocerol synthesis type-I polyketide
Rv3799c	Rv2933	0.992774	0.924173	0	propionyl-CoA carboxylase beta chain	phenolpthiocerol synthesis type-I polyketide
Rv3801c	Rv2933	0.992774	0.993183	0	acyl-CoA synthetase	phenolpthiocerol synthesis type-I polyketide
Rv3802c	Rv2933	0.992774	0.921755	10	hypothetical protein	phenolpthiocerol synthesis type-I polyketide
Rv3806c	Rv2933	0.992774	0.907524	7	phosphoribose diphosphate:decaprenyl-phosphat	phenolpthiocerol synthesis type-I polyketide
Rv3835	Rv2933	0.992774	0.941407	10	hypothetical protein	phenolpthiocerol synthesis type-I polyketide
Rv3854c	Rv2933	0.992774	0.955678	0	monooxygenase ETHA	phenolpthiocerol synthesis type-I polyketide
Rv3913	Rv2933	0.992774	0.947184	7	thioredoxin reductase TRXB2	phenolpthiocerol synthesis type-I polyketide
Rv2305	Rv2934	0.934068	0.989203	13	hypothetical protein	phenolpthiocerol synthesis type-I polyketide
Rv2617c	Rv2934	0.934068	0.88715	20	hypothetical protein	phenolpthiocerol synthesis type-I polyketide
Rv0033	Rv2941	0.934068	0.977238	20	acyl carrier protein AcpA	acyl-CoA synthetase
Rv0035	Rv2941	0.934068	0.974733	13	fatty-acid-CoA ligase	acyl-CoA synthetase
Rv0050	Rv2941	0.934068	0.990322	0	bifunctional penicillin-binding protein 1A/1B	acyl-CoA synthetase
Rv0184	Rv2941	0.934068	0.97953	13	hypothetical protein	acyl-CoA synthetase
Rv0303	Rv2941	0.934068	0.967357	13	dehydrogenase/reductase	acyl-CoA synthetase
Rv0323c	Rv2941	0.934068	0.979905	20	hypothetical protein	acyl-CoA synthetase
Rv0350	Rv2941	0.934068	0.979868	0	molecular chaperone DnaK	acyl-CoA synthetase
Rv0404	Rv2941	0.934068	0.974608	2	acyl-CoA synthetase	acyl-CoA synthetase
Rv0487	Rv2941	0.934068	0.957379	20	hypothetical protein	acyl-CoA synthetase
Rv0520	Rv2941	0.934068	0.958433	20	hypothetical protein	acyl-CoA synthetase
Rv0600c	Rv2941	0.934068	0.958433	20	two component sensor kinase	acyl-CoA synthetase
Rv0601c	Rv2941	0.934068	0.958433	20	two component sensor kinase	acyl-CoA synthetase
Rv0602c	Rv2941	0.934068	0.957963	13	two component DNA binding transcriptional reg	acyl-CoA synthetase
Rv0612	Rv2941	0.934068	0.958433	20	hypothetical protein	acyl-CoA synthetase
Rv0740	Rv2941	0.934068	0.958433	20	hypothetical protein	acyl-CoA synthetase
Rv0748	Rv2941	0.934068	0.958433	20	hypothetical protein	acyl-CoA synthetase
Rv0755A	Rv2941	0.934068	0.958433	20	transposase	acyl-CoA synthetase
Rv0777	Rv2941	0.934068	0.968393	0	adenylosuccinate lyase	acyl-CoA synthetase
Rv0808	Rv2941	0.934068	0.971967	0	amidophosphoribosyltransferase	acyl-CoA synthetase
Rv0934	Rv2941	0.934068	0.974577	13	periplasmic phosphate-binding lipoprotein PST	acyl-CoA synthetase
Rv0935	Rv2941	0.934068	0.983536	13	phosphate ABC transporter transmembrane prote	acyl-CoA synthetase
Rv0936	Rv2941	0.934068	0.978414	13	phosphate ABC transporter transmembrane prote	acyl-CoA synthetase
Rv1026	Rv2941	0.934068	0.992626	13	hypothetical protein	acyl-CoA synthetase
Rv1050	Rv2941	0.934068	0.965685	13	oxidoreductase	acyl-CoA synthetase
Rv1087A	Rv2941	0.934068	0.958433	20	hypothetical protein	acyl-CoA synthetase
Rv1104	Rv2941	0.934068	0.958433	13	hypothetical protein	acyl-CoA synthetase
Rv1136	Rv2941	0.934068	0.958433	20	enoyl-CoA hydratase	acyl-CoA synthetase
Rv1185c	Rv2941	0.934068	0.98222	0	acyl-CoA synthetase	acyl-CoA synthetase
Rv1312	Rv2941	0.934068	0.958433	20	hypothetical protein	acyl-CoA synthetase
Rv1461	Rv2941	0.934068	0.985639	0	hypothetical protein	acyl-CoA synthetase
Rv1467c	Rv2941	0.934068	0.969934	0	acyl-CoA dehydrogenase FADE15	acyl-CoA synthetase
Rv1473	Rv2941	0.934068	0.871411	0	macrolide ABC transporter ATP-binding protein	acyl-CoA synthetase
Rv1521	Rv2941	0.934068	0.989407	0	acyl-CoA synthetase	acyl-CoA synthetase
Rv1528c	Rv2941	0.934068	0.958433	20	polyketide synthase associated protein	acyl-CoA synthetase
Rv1534	Rv2941	0.934068	0.970918	20	transcriptional regulator	acyl-CoA synthetase
Rv1552	Rv2941	0.934068	0.976723	10	fumarate reductase flavoprotein subunit	acyl-CoA synthetase
Rv1553	Rv2941	0.934068	0.961223	13	fumarate reductase iron-sulfur subunit FrdB	acyl-CoA synthetase
Rv1565c	Rv2941	0.934068	0.98795	0	hypothetical protein	acyl-CoA synthetase
Rv1596	Rv2941	0.934068	0.960411	13	nicotinate-nucleotide pyrophosphorylase	acyl-CoA synthetase
Rv1657	Rv2941	0.934068	0.960908	20	arginine repressor	acyl-CoA synthetase
Rv1663	Rv2941	0.934068	0.958433	13	polyketide synthase pks17	acyl-CoA synthetase
Rv1707	Rv2941	0.934068	0.879298	13	transmembrane protein	acyl-CoA synthetase
Rv1736c	Rv2941	0.934068	0.958433	13	nitrate reductase NarX	acyl-CoA synthetase
Rv1819c	Rv2941	0.934068	0.981908	0	drugs-transport transmembrane ATP-binding pro	acyl-CoA synthetase
Rv1888A	Rv2941	0.934068	0.958433	20	hypothetical protein	acyl-CoA synthetase
Rv1889c	Rv2941	0.934068	0.958433	20	hypothetical protein	acyl-CoA synthetase
Rv1907c	Rv2941	0.934068	0.958433	20	hypothetical protein	acyl-CoA synthetase
Rv1925	Rv2941	0.934068	0.748176	0	acyl-CoA synthetase	acyl-CoA synthetase
Rv1931c	Rv2941	0.934068	0.958433	20	transcriptional regulatory protein	acyl-CoA synthetase
Rv2007c	Rv2941	0.934068	0.810849	20	ferredoxin FDXA	acyl-CoA synthetase
Rv2051c	Rv2941	0.934068	0.992993	0	polyprenol-monophosphomannose synthase Ppm1	acyl-CoA synthetase
Rv2119	Rv2941	0.934068	0.9311	13	hypothetical protein	acyl-CoA synthetase
Rv2163c	Rv2941	0.934068	0.980128	0	penicillin-binding membrane protein pbpB	acyl-CoA synthetase
Rv2268c	Rv2941	0.934068	0.953429	13	cytochrome P450 128	acyl-CoA synthetase
Rv2276	Rv2941	0.934068	0.912282	13	cytochrome P450 121 CYP121	acyl-CoA synthetase
Rv2308	Rv2941	0.934068	0.945447	13	hypothetical protein	acyl-CoA synthetase
Rv2309c	Rv2941	0.934068	0.958433	20	hypothetical protein	acyl-CoA synthetase
Rv2331	Rv2941	0.934068	0.958433	20	hypothetical protein	acyl-CoA synthetase
Rv2343c	Rv2941	0.934068	0.979905	0	DNA primase	acyl-CoA synthetase
Rv2404c	Rv2941	0.934068	0.948665	0	GTP-binding protein LepA	acyl-CoA synthetase
Rv2415c	Rv2941	0.934068	0.958433	20	hypothetical protein	acyl-CoA synthetase
Rv2430c	Rv2941	0.934068	0.958433	20	PPE family protein	acyl-CoA synthetase
Rv2444c	Rv2941	0.934068	0.968121	0	ribonuclease E	acyl-CoA synthetase
Rv2572c	Rv2941	0.934068	0.978665	0	aspartyl-tRNA synthetase	acyl-CoA synthetase
Rv2593c	Rv2941	0.934068	0.971887	20	Holliday junction DNA helicase RuvA	acyl-CoA synthetase
Rv2742c	Rv2941	0.934068	0.862788	20	hypothetical protein	acyl-CoA synthetase
Rv2793c	Rv2941	0.934068	0.964015	13	tRNA pseudouridine synthase B	acyl-CoA synthetase
Rv2823c	Rv2941	0.934068	0.921054	13	hypothetical protein	acyl-CoA synthetase
Rv2902c	Rv2941	0.934068	0.938822	13	ribonuclease HII	acyl-CoA synthetase
Rv2930	Rv2941	0.934068	0.991693	0	acyl-CoA synthetase	acyl-CoA synthetase
Rv2950c	Rv2941	0.934068	0.994444	0	acyl-CoA synthetase	acyl-CoA synthetase
Rv2987c	Rv2941	0.934068	0.961052	20	isopropylmalate isomerase small subunit	acyl-CoA synthetase
Rv3003c	Rv2941	0.934068	0.958905	0	acetolactate synthase 1 catalytic subunit	acyl-CoA synthetase
Rv3018c	Rv2941	0.934068	0.94611	14	PPE family protein	acyl-CoA synthetase
Rv3021c	Rv2941	0.934068	0.938424	20	PPE family protein	acyl-CoA synthetase
Rv3038c	Rv2941	0.934068	0.977534	0	hypothetical protein	acyl-CoA synthetase
Rv3041c	Rv2941	0.934068	0.975406	13	ABC transporter ATP-binding protein	acyl-CoA synthetase
Rv3083	Rv2941	0.934068	0.977004	0	monooxygenase	acyl-CoA synthetase
Rv3085	Rv2941	0.934068	0.94583	13	short-chain type dehydrogenase/reductase	acyl-CoA synthetase
Rv3100c	Rv2941	0.934068	0.954083	20	SsrA-binding protein	acyl-CoA synthetase
Rv3116	Rv2941	0.934068	0.944205	13	molybdenum cofactor biosynthesis protein MoeB	acyl-CoA synthetase
Rv3175	Rv2941	0.934068	0.891221	13	amidase	acyl-CoA synthetase
Rv3192	Rv2941	0.934068	0.958433	20	hypothetical protein	acyl-CoA synthetase
Rv3280	Rv2941	0.934068	0.976896	0	propionyl-CoA carboxylase beta chain	acyl-CoA synthetase
Rv3352c	Rv2941	0.934068	0.958433	20	oxidoreductase	acyl-CoA synthetase
Rv3360	Rv2941	0.934068	0.958433	20	hypothetical protein	acyl-CoA synthetase
Rv3373	Rv2941	0.934068	0.975767	20	enoyl-CoA hydratase	acyl-CoA synthetase
Rv3470c	Rv2941	0.934068	0.965485	13	acetolactate synthase large subunit	acyl-CoA synthetase
Rv3515c	Rv2941	0.934068	0.958433	20	acyl-CoA synthetase	acyl-CoA synthetase
Rv3581c	Rv2941	0.934068	0.96319	20	2-C-methyl-D-erythritol 2,4-cyclodiphosphate	acyl-CoA synthetase
Rv3606c	Rv2941	0.934068	0.924271	20	2-amino-4-hydroxy-6-hydroxymethyldihydropteri	acyl-CoA synthetase
Rv3677c	Rv2941	0.934068	0.951528	13	hydrolase	acyl-CoA synthetase
Rv3708c	Rv2941	0.934068	0.976541	0	aspartate-semialdehyde dehydrogenase	acyl-CoA synthetase
Rv3742c	Rv2941	0.934068	0.958433	20	oxidoreductase	acyl-CoA synthetase
Rv3745c	Rv2941	0.934068	0.958433	20	hypothetical protein	acyl-CoA synthetase
Rv3824c	Rv2941	0.934068	0.894972	2	polyketide synthase associated protein	acyl-CoA synthetase
Rv3826	Rv2941	0.934068	0.961272	0	acyl-CoA synthetase	acyl-CoA synthetase
Rv3840	Rv2941	0.934068	0.958433	20	transcriptional regulatory protein	acyl-CoA synthetase
Rv0018c	Rv2942	0.992774	0.875383	8	serine/threonine phosphatase	transmembrane transport protein MmpL7
Rv0092	Rv2942	0.992774	0.906892	6	cation transporter P-type ATPase A	transmembrane transport protein MmpL7
Rv0102	Rv2942	0.992774	0.959324	6	integral membrane protein	transmembrane transport protein MmpL7
Rv0103c	Rv2942	0.992774	0.895501	6	cation-transporter P-type ATPase B	transmembrane transport protein MmpL7
Rv0227c	Rv2942	0.992774	0.924261	8	hypothetical protein	transmembrane transport protein MmpL7
Rv0243	Rv2942	0.992774	0.852337	9	acetyl-CoA acetyltransferase	transmembrane transport protein MmpL7
Rv0283	Rv2942	0.992774	0.914664	8	hypothetical protein	transmembrane transport protein MmpL7
Rv0480c	Rv2942	0.992774	0.935154	10	amidohydrolase	transmembrane transport protein MmpL7
Rv0486	Rv2942	0.992774	0.928038	9	mannosyltransferase	transmembrane transport protein MmpL7
Rv0505c	Rv2942	0.992774	0.904022	6	phosphoserine phosphatase	transmembrane transport protein MmpL7
Rv0512	Rv2942	0.992774	0.869931	6	delta-aminolevulinic acid dehydratase	transmembrane transport protein MmpL7
Rv0526	Rv2942	0.992774	0.905779	17	thioredoxin protein	transmembrane transport protein MmpL7
Rv0528	Rv2942	0.992774	0.92532	9	transmembrane protein	transmembrane transport protein MmpL7
Rv0542c	Rv2942	0.992774	0.935026	10	O-succinylbenzoic acid--CoA ligase	transmembrane transport protein MmpL7
Rv0571c	Rv2942	0.992774	0.935742	11	hypothetical protein	transmembrane transport protein MmpL7
Rv0576	Rv2942	0.992774	0.923476	13	ArsR family transcriptional regulator	transmembrane transport protein MmpL7
Rv0640	Rv2942	0.992774	0.87455	17	50S ribosomal protein L11	transmembrane transport protein MmpL7
Rv0724	Rv2942	0.992774	0.874249	9	protease IV SppA	transmembrane transport protein MmpL7
Rv0782	Rv2942	0.992774	0.866227	9	oligopeptidase B	transmembrane transport protein MmpL7
Rv0859	Rv2942	0.992774	0.952163	9	acetyl-CoA acetyltransferase	transmembrane transport protein MmpL7
Rv0883c	Rv2942	0.992774	0.899731	10	hypothetical protein	transmembrane transport protein MmpL7
Rv0884c	Rv2942	0.992774	0.891069	9	phosphoserine aminotransferase	transmembrane transport protein MmpL7
Rv0896	Rv2942	0.992774	0.93599	9	type II citrate synthase	transmembrane transport protein MmpL7
Rv0952	Rv2942	0.992774	0.944777	6	succinyl-CoA synthetase subunit alpha	transmembrane transport protein MmpL7
Rv0956	Rv2942	0.992774	0.934598	17	phosphoribosylglycinamide formyltransferase	transmembrane transport protein MmpL7
Rv0957	Rv2942	0.992774	0.884349	9	bifunctional phosphoribosylaminoimidazolecarb	transmembrane transport protein MmpL7
Rv0993	Rv2942	0.992774	0.956067	6	UTP--glucose-1-phosphate uridylyltransferase	transmembrane transport protein MmpL7
Rv1003	Rv2942	0.992774	0.927874	10	hypothetical protein	transmembrane transport protein MmpL7
Rv1007c	Rv2942	0.992774	0.969935	9	methionyl-tRNA synthetase	transmembrane transport protein MmpL7
Rv1070c	Rv2942	0.992774	0.941049	17	enoyl-CoA hydratase	transmembrane transport protein MmpL7
Rv1071c	Rv2942	0.992774	0.956472	8	enoyl-CoA hydratase	transmembrane transport protein MmpL7
Rv1202	Rv2942	0.992774	0.930826	9	succinyl-diaminopimelate desuccinylase	transmembrane transport protein MmpL7
Rv1249c	Rv2942	0.992774	0.823049	17	hypothetical protein	transmembrane transport protein MmpL7
Rv1293	Rv2942	0.992774	0.936845	9	diaminopimelate decarboxylase LysA	transmembrane transport protein MmpL7
Rv1294	Rv2942	0.992774	0.949841	9	homoserine dehydrogenase	transmembrane transport protein MmpL7
Rv1301	Rv2942	0.992774	0.893083	17	hypothetical protein	transmembrane transport protein MmpL7
Rv1339	Rv2942	0.992774	0.932411	8	hypothetical protein	transmembrane transport protein MmpL7
Rv1392	Rv2942	0.992774	0.935914	9	S-adenosylmethionine synthetase	transmembrane transport protein MmpL7
Rv1409	Rv2942	0.992774	0.961726	6	bifunctional diaminohydroxyphosphoribosylamin	transmembrane transport protein MmpL7
Rv1437	Rv2942	0.992774	0.961466	9	phosphoglycerate kinase	transmembrane transport protein MmpL7
Rv1570	Rv2942	0.992774	0.906865	17	dithiobiotin synthetase	transmembrane transport protein MmpL7
Rv1689	Rv2942	0.992774	0.939439	9	tyrosyl-tRNA synthetase	transmembrane transport protein MmpL7
Rv1695	Rv2942	0.992774	0.918038	8	inorganic polyphosphate/ATP-NAD kinase	transmembrane transport protein MmpL7
Rv2153c	Rv2942	0.992774	0.977393	11	undecaprenyldiphospho-muramoylpentapeptide be	transmembrane transport protein MmpL7
Rv2176	Rv2942	0.992774	0.936058	8	transmembrane serine/threonine-protein kinase	transmembrane transport protein MmpL7
Rv2190c	Rv2942	0.992774	0.881383	17	hypothetical protein	transmembrane transport protein MmpL7
Rv2195	Rv2942	0.992774	0.851883	9	Rieske iron-sulfur protein QcrA	transmembrane transport protein MmpL7
Rv2207	Rv2942	0.992774	0.946595	10	nicotinate-nucleotide--dimethylbenzimidazole	transmembrane transport protein MmpL7
Rv2326c	Rv2942	0.992774	0.924797	9	transmembrane ATP-binding protein ABC transor	transmembrane transport protein MmpL7
Rv2362c	Rv2942	0.992774	0.899602	6	DNA repair protein RecO	transmembrane transport protein MmpL7
Rv2410c	Rv2942	0.992774	0.945729	9	hypothetical protein	transmembrane transport protein MmpL7
Rv2413c	Rv2942	0.992774	0.875101	17	hypothetical protein	transmembrane transport protein MmpL7
Rv2427c	Rv2942	0.992774	0.865559	8	gamma-glutamyl phosphate reductase	transmembrane transport protein MmpL7
Rv2445c	Rv2942	0.992774	0.878785	17	nucleoside diphosphate kinase	transmembrane transport protein MmpL7
Rv2461c	Rv2942	0.992774	0.849527	17	ATP-dependent Clp protease proteolytic subuni	transmembrane transport protein MmpL7
Rv2509	Rv2942	0.992774	0.969233	17	short-chain type dehydrogenase/reductase	transmembrane transport protein MmpL7
Rv2538c	Rv2942	0.992774	0.938439	9	3-dehydroquinate synthase	transmembrane transport protein MmpL7
Rv2587c	Rv2942	0.992774	0.923173	9	preprotein translocase subunit SecD	transmembrane transport protein MmpL7
Rv2592c	Rv2942	0.992774	0.908416	9	Holliday junction DNA helicase RuvB	transmembrane transport protein MmpL7
Rv2603c	Rv2942	0.992774	0.978215	6	hypothetical protein	transmembrane transport protein MmpL7
Rv2678c	Rv2942	0.992774	0.926149	6	uroporphyrinogen decarboxylase	transmembrane transport protein MmpL7
Rv2682c	Rv2942	0.992774	0.93773	9	1-deoxy-D-xylulose-5-phosphate synthase	transmembrane transport protein MmpL7
Rv2698	Rv2942	0.992774	0.935664	20	alanine rich transmembrane protein	transmembrane transport protein MmpL7
Rv2894c	Rv2942	0.992774	0.949868	8	site-specific tyrosine recombinase XerC	transmembrane transport protein MmpL7
Rv2904c	Rv2942	0.992774	0.938267	17	50S ribosomal protein L19	transmembrane transport protein MmpL7
Rv2916c	Rv2942	0.992774	0.955958	9	signal recognition particle protein	transmembrane transport protein MmpL7
Rv2917	Rv2942	0.992774	0.937062	9	hypothetical protein	transmembrane transport protein MmpL7
Rv2933	Rv2942	0.992774	0.94172	9	phenolpthiocerol synthesis type-I polyketide	transmembrane transport protein MmpL7
Rv2948c	Rv2942	0.992774	0.941449	3	acyl-CoA synthetase	transmembrane transport protein MmpL7
Rv2953	Rv2942	0.992774	0.903908	8	hypothetical protein	transmembrane transport protein MmpL7
Rv3045	Rv2942	0.992774	0.964016	9	NADP-dependent alcohol dehydrogenase ADHC	transmembrane transport protein MmpL7
Rv3137	Rv2942	0.992774	0.958801	10	monophosphatase	transmembrane transport protein MmpL7
Rv3140	Rv2942	0.992774	0.949642	9	acyl-CoA dehydrogenase FADE23	transmembrane transport protein MmpL7
Rv3245c	Rv2942	0.992774	0.928501	9	two component sensory transduction histidine	transmembrane transport protein MmpL7
Rv3275c	Rv2942	0.992774	0.97145	17	phosphoribosylaminoimidazole carboxylase cata	transmembrane transport protein MmpL7
Rv3285	Rv2942	0.992774	0.951528	9	bifunctional acetyl-/propionyl-coenzyme A car	transmembrane transport protein MmpL7
Rv3302c	Rv2942	0.992774	0.902988	9	glycerol-3-phosphate dehydrogenase	transmembrane transport protein MmpL7
Rv3311	Rv2942	0.992774	0.956081	9	hypothetical protein	transmembrane transport protein MmpL7
Rv3421c	Rv2942	0.992774	0.888851	17	hypothetical protein	transmembrane transport protein MmpL7
Rv3422c	Rv2942	0.992774	0.927799	17	hypothetical protein	transmembrane transport protein MmpL7
Rv3588c	Rv2942	0.992774	0.892907	17	carbonic anhydrase	transmembrane transport protein MmpL7
Rv3604c	Rv2942	0.992774	0.950912	10	transmembrane protein	transmembrane transport protein MmpL7
Rv3673c	Rv2942	0.992774	0.879981	17	membrane-anchored thioredoxin-like protein	transmembrane transport protein MmpL7
Rv3716c	Rv2942	0.992774	0.906409	17	hypothetical protein	transmembrane transport protein MmpL7
Rv3722c	Rv2942	0.992774	0.94424	9	hypothetical protein	transmembrane transport protein MmpL7
Rv3780	Rv2942	0.992774	0.945897	17	hypothetical protein	transmembrane transport protein MmpL7
Rv3792	Rv2942	0.992774	0.955995	9	transmembrane protein	transmembrane transport protein MmpL7
Rv3799c	Rv2942	0.992774	0.902666	9	propionyl-CoA carboxylase beta chain	transmembrane transport protein MmpL7
Rv3801c	Rv2942	0.992774	0.931407	9	acyl-CoA synthetase	transmembrane transport protein MmpL7
Rv3806c	Rv2942	0.992774	0.899954	8	phosphoribose diphosphate:decaprenyl-phosphat	transmembrane transport protein MmpL7
Rv3835	Rv2942	0.992774	0.923397	7	hypothetical protein	transmembrane transport protein MmpL7
Rv3854c	Rv2942	0.992774	0.930101	9	monooxygenase ETHA	transmembrane transport protein MmpL7
Rv3913	Rv2942	0.992774	0.951661	8	thioredoxin reductase TRXB2	transmembrane transport protein MmpL7
Rv0033	Rv3820c	0.934068	0.968264	20	acyl carrier protein AcpA	polyketide synthase associated protein PapA2
Rv0035	Rv3820c	0.934068	0.923479	11	fatty-acid-CoA ligase	polyketide synthase associated protein PapA2
Rv0050	Rv3820c	0.934068	0.9546	3	bifunctional penicillin-binding protein 1A/1B	polyketide synthase associated protein PapA2
Rv0184	Rv3820c	0.934068	0.899679	10	hypothetical protein	polyketide synthase associated protein PapA2
Rv0303	Rv3820c	0.934068	0.954373	13	dehydrogenase/reductase	polyketide synthase associated protein PapA2
Rv0323c	Rv3820c	0.934068	0.928861	20	hypothetical protein	polyketide synthase associated protein PapA2
Rv0350	Rv3820c	0.934068	0.94729	3	molecular chaperone DnaK	polyketide synthase associated protein PapA2
Rv0404	Rv3820c	0.934068	0.933262	5	acyl-CoA synthetase	polyketide synthase associated protein PapA2
Rv0487	Rv3820c	0.934068	0.905607	17	hypothetical protein	polyketide synthase associated protein PapA2
Rv0520	Rv3820c	0.934068	0.942702	20	hypothetical protein	polyketide synthase associated protein PapA2
Rv0600c	Rv3820c	0.934068	0.942702	20	two component sensor kinase	polyketide synthase associated protein PapA2
Rv0601c	Rv3820c	0.934068	0.942702	20	two component sensor kinase	polyketide synthase associated protein PapA2
Rv0602c	Rv3820c	0.934068	0.924523	11	two component DNA binding transcriptional reg	polyketide synthase associated protein PapA2
Rv0612	Rv3820c	0.934068	0.942702	20	hypothetical protein	polyketide synthase associated protein PapA2
Rv0740	Rv3820c	0.934068	0.942702	20	hypothetical protein	polyketide synthase associated protein PapA2
Rv0748	Rv3820c	0.934068	0.942702	20	hypothetical protein	polyketide synthase associated protein PapA2
Rv0755A	Rv3820c	0.934068	0.942702	20	transposase	polyketide synthase associated protein PapA2
Rv0777	Rv3820c	0.934068	0.872271	3	adenylosuccinate lyase	polyketide synthase associated protein PapA2
Rv0808	Rv3820c	0.934068	0.897117	3	amidophosphoribosyltransferase	polyketide synthase associated protein PapA2
Rv0934	Rv3820c	0.934068	0.955859	13	periplasmic phosphate-binding lipoprotein PST	polyketide synthase associated protein PapA2
Rv0935	Rv3820c	0.934068	0.944475	13	phosphate ABC transporter transmembrane prote	polyketide synthase associated protein PapA2
Rv0936	Rv3820c	0.934068	0.954222	13	phosphate ABC transporter transmembrane prote	polyketide synthase associated protein PapA2
Rv1026	Rv3820c	0.934068	0.89335	10	hypothetical protein	polyketide synthase associated protein PapA2
Rv1050	Rv3820c	0.934068	0.947989	13	oxidoreductase	polyketide synthase associated protein PapA2
Rv1087A	Rv3820c	0.934068	0.942702	20	hypothetical protein	polyketide synthase associated protein PapA2
Rv1104	Rv3820c	0.934068	0.942702	13	hypothetical protein	polyketide synthase associated protein PapA2
Rv1136	Rv3820c	0.934068	0.942702	20	enoyl-CoA hydratase	polyketide synthase associated protein PapA2
Rv1185c	Rv3820c	0.934068	0.950819	3	acyl-CoA synthetase	polyketide synthase associated protein PapA2
Rv1312	Rv3820c	0.934068	0.942702	20	hypothetical protein	polyketide synthase associated protein PapA2
Rv1461	Rv3820c	0.934068	0.956868	3	hypothetical protein	polyketide synthase associated protein PapA2
Rv1467c	Rv3820c	0.934068	0.894984	3	acyl-CoA dehydrogenase FADE15	polyketide synthase associated protein PapA2
Rv1473	Rv3820c	0.934068	0.845432	3	macrolide ABC transporter ATP-binding protein	polyketide synthase associated protein PapA2
Rv1521	Rv3820c	0.934068	0.954357	3	acyl-CoA synthetase	polyketide synthase associated protein PapA2
Rv1528c	Rv3820c	0.934068	0.942702	20	polyketide synthase associated protein	polyketide synthase associated protein PapA2
Rv1534	Rv3820c	0.934068	0.888087	20	transcriptional regulator	polyketide synthase associated protein PapA2
Rv1552	Rv3820c	0.934068	0.945007	9	fumarate reductase flavoprotein subunit	polyketide synthase associated protein PapA2
Rv1553	Rv3820c	0.934068	0.957318	10	fumarate reductase iron-sulfur subunit FrdB	polyketide synthase associated protein PapA2
Rv1565c	Rv3820c	0.934068	0.94015	3	hypothetical protein	polyketide synthase associated protein PapA2
Rv1596	Rv3820c	0.934068	0.906776	10	nicotinate-nucleotide pyrophosphorylase	polyketide synthase associated protein PapA2
Rv1657	Rv3820c	0.934068	0.93682	17	arginine repressor	polyketide synthase associated protein PapA2
Rv1663	Rv3820c	0.934068	0.942702	13	polyketide synthase pks17	polyketide synthase associated protein PapA2
Rv1707	Rv3820c	0.934068	0.867266	11	transmembrane protein	polyketide synthase associated protein PapA2
Rv1736c	Rv3820c	0.934068	0.942702	13	nitrate reductase NarX	polyketide synthase associated protein PapA2
Rv1819c	Rv3820c	0.934068	0.896139	3	drugs-transport transmembrane ATP-binding pro	polyketide synthase associated protein PapA2
Rv1888A	Rv3820c	0.934068	0.942702	20	hypothetical protein	polyketide synthase associated protein PapA2
Rv1889c	Rv3820c	0.934068	0.942702	20	hypothetical protein	polyketide synthase associated protein PapA2
Rv1907c	Rv3820c	0.934068	0.942702	20	hypothetical protein	polyketide synthase associated protein PapA2
Rv1925	Rv3820c	0.934068	0.730554	3	acyl-CoA synthetase	polyketide synthase associated protein PapA2
Rv1931c	Rv3820c	0.934068	0.942702	20	transcriptional regulatory protein	polyketide synthase associated protein PapA2
Rv2007c	Rv3820c	0.934068	0.827946	19	ferredoxin FDXA	polyketide synthase associated protein PapA2
Rv2051c	Rv3820c	0.934068	0.923796	3	polyprenol-monophosphomannose synthase Ppm1	polyketide synthase associated protein PapA2
Rv2119	Rv3820c	0.934068	0.921556	10	hypothetical protein	polyketide synthase associated protein PapA2
Rv2163c	Rv3820c	0.934068	0.936563	3	penicillin-binding membrane protein pbpB	polyketide synthase associated protein PapA2
Rv2268c	Rv3820c	0.934068	0.925266	11	cytochrome P450 128	polyketide synthase associated protein PapA2
Rv2276	Rv3820c	0.934068	0.968799	13	cytochrome P450 121 CYP121	polyketide synthase associated protein PapA2
Rv2308	Rv3820c	0.934068	0.91911	13	hypothetical protein	polyketide synthase associated protein PapA2
Rv2309c	Rv3820c	0.934068	0.942702	20	hypothetical protein	polyketide synthase associated protein PapA2
Rv2331	Rv3820c	0.934068	0.942702	20	hypothetical protein	polyketide synthase associated protein PapA2
Rv2343c	Rv3820c	0.934068	0.946123	3	DNA primase	polyketide synthase associated protein PapA2
Rv2404c	Rv3820c	0.934068	0.937092	3	GTP-binding protein LepA	polyketide synthase associated protein PapA2
Rv2415c	Rv3820c	0.934068	0.942702	20	hypothetical protein	polyketide synthase associated protein PapA2
Rv2430c	Rv3820c	0.934068	0.942702	20	PPE family protein	polyketide synthase associated protein PapA2
Rv2444c	Rv3820c	0.934068	0.942309	3	ribonuclease E	polyketide synthase associated protein PapA2
Rv2572c	Rv3820c	0.934068	0.947954	3	aspartyl-tRNA synthetase	polyketide synthase associated protein PapA2
Rv2593c	Rv3820c	0.934068	0.938959	17	Holliday junction DNA helicase RuvA	polyketide synthase associated protein PapA2
Rv2742c	Rv3820c	0.934068	0.922148	20	hypothetical protein	polyketide synthase associated protein PapA2
Rv2793c	Rv3820c	0.934068	0.901067	10	tRNA pseudouridine synthase B	polyketide synthase associated protein PapA2
Rv2823c	Rv3820c	0.934068	0.885045	13	hypothetical protein	polyketide synthase associated protein PapA2
Rv2902c	Rv3820c	0.934068	0.946178	10	ribonuclease HII	polyketide synthase associated protein PapA2
Rv2930	Rv3820c	0.934068	0.904622	3	acyl-CoA synthetase	polyketide synthase associated protein PapA2
Rv2941	Rv3820c	0.934068	0.927775	3	acyl-CoA synthetase	polyketide synthase associated protein PapA2
Rv2950c	Rv3820c	0.934068	0.908973	3	acyl-CoA synthetase	polyketide synthase associated protein PapA2
Rv2987c	Rv3820c	0.934068	0.890548	17	isopropylmalate isomerase small subunit	polyketide synthase associated protein PapA2
Rv3003c	Rv3820c	0.934068	0.912058	3	acetolactate synthase 1 catalytic subunit	polyketide synthase associated protein PapA2
Rv3018c	Rv3820c	0.934068	0.921613	12	PPE family protein	polyketide synthase associated protein PapA2
Rv3021c	Rv3820c	0.934068	0.904692	20	PPE family protein	polyketide synthase associated protein PapA2
Rv3038c	Rv3820c	0.934068	0.898799	3	hypothetical protein	polyketide synthase associated protein PapA2
Rv3041c	Rv3820c	0.934068	0.907703	10	ABC transporter ATP-binding protein	polyketide synthase associated protein PapA2
Rv3083	Rv3820c	0.934068	0.943291	3	monooxygenase	polyketide synthase associated protein PapA2
Rv3085	Rv3820c	0.934068	0.905675	10	short-chain type dehydrogenase/reductase	polyketide synthase associated protein PapA2
Rv3100c	Rv3820c	0.934068	0.864284	17	SsrA-binding protein	polyketide synthase associated protein PapA2
Rv3116	Rv3820c	0.934068	0.916936	10	molybdenum cofactor biosynthesis protein MoeB	polyketide synthase associated protein PapA2
Rv3175	Rv3820c	0.934068	0.922477	13	amidase	polyketide synthase associated protein PapA2
Rv3192	Rv3820c	0.934068	0.942702	20	hypothetical protein	polyketide synthase associated protein PapA2
Rv3280	Rv3820c	0.934068	0.946745	3	propionyl-CoA carboxylase beta chain	polyketide synthase associated protein PapA2
Rv3352c	Rv3820c	0.934068	0.942702	20	oxidoreductase	polyketide synthase associated protein PapA2
Rv3360	Rv3820c	0.934068	0.942702	20	hypothetical protein	polyketide synthase associated protein PapA2
Rv3373	Rv3820c	0.934068	0.950579	20	enoyl-CoA hydratase	polyketide synthase associated protein PapA2
Rv3470c	Rv3820c	0.934068	0.933091	13	acetolactate synthase large subunit	polyketide synthase associated protein PapA2
Rv3515c	Rv3820c	0.934068	0.942702	20	acyl-CoA synthetase	polyketide synthase associated protein PapA2
Rv3581c	Rv3820c	0.934068	0.876943	17	2-C-methyl-D-erythritol 2,4-cyclodiphosphate	polyketide synthase associated protein PapA2
Rv3606c	Rv3820c	0.934068	0.905523	17	2-amino-4-hydroxy-6-hydroxymethyldihydropteri	polyketide synthase associated protein PapA2
Rv3677c	Rv3820c	0.934068	0.868992	10	hydrolase	polyketide synthase associated protein PapA2
Rv3708c	Rv3820c	0.934068	0.89944	3	aspartate-semialdehyde dehydrogenase	polyketide synthase associated protein PapA2
Rv3742c	Rv3820c	0.934068	0.942702	20	oxidoreductase	polyketide synthase associated protein PapA2
Rv3745c	Rv3820c	0.934068	0.942702	20	hypothetical protein	polyketide synthase associated protein PapA2
Rv3824c	Rv3820c	0.934068	0.915068	3	polyketide synthase associated protein	polyketide synthase associated protein PapA2
Rv3826	Rv3820c	0.934068	0.925077	3	acyl-CoA synthetase	polyketide synthase associated protein PapA2
Rv3840	Rv3820c	0.934068	0.942702	20	transcriptional regulatory protein	polyketide synthase associated protein PapA2
Rv1026	Rv3824c	0.934068	0.872045	11	hypothetical protein	polyketide synthase associated protein
Rv2309c	Rv3824c	0.934068	0.909934	20	hypothetical protein	polyketide synthase associated protein
Rv0033	Rv3824c	0.934068	0.920926	20	acyl carrier protein AcpA	polyketide synthase associated protein
Rv0035	Rv3824c	0.934068	0.89275	11	fatty-acid-CoA ligase	polyketide synthase associated protein
Rv0050	Rv3824c	0.934068	0.917563	2	bifunctional penicillin-binding protein 1A/1B	polyketide synthase associated protein
Rv0184	Rv3824c	0.934068	0.869638	11	hypothetical protein	polyketide synthase associated protein
Rv0303	Rv3824c	0.934068	0.910174	13	dehydrogenase/reductase	polyketide synthase associated protein
Rv0323c	Rv3824c	0.934068	0.914143	20	hypothetical protein	polyketide synthase associated protein
Rv0350	Rv3824c	0.934068	0.917407	2	molecular chaperone DnaK	polyketide synthase associated protein
Rv0404	Rv3824c	0.934068	0.897002	4	acyl-CoA synthetase	polyketide synthase associated protein
Rv0487	Rv3824c	0.934068	0.879093	18	hypothetical protein	polyketide synthase associated protein
Rv0520	Rv3824c	0.934068	0.90994	20	hypothetical protein	polyketide synthase associated protein
Rv0600c	Rv3824c	0.934068	0.909928	20	two component sensor kinase	polyketide synthase associated protein
Rv0601c	Rv3824c	0.934068	0.909931	20	two component sensor kinase	polyketide synthase associated protein
Rv0602c	Rv3824c	0.934068	0.89776	11	two component DNA binding transcriptional reg	polyketide synthase associated protein
Rv0612	Rv3824c	0.934068	0.909915	20	hypothetical protein	polyketide synthase associated protein
Rv0740	Rv3824c	0.934068	0.90995	20	hypothetical protein	polyketide synthase associated protein
Rv0755A	Rv3824c	0.934068	0.909901	20	transposase	polyketide synthase associated protein
Rv0777	Rv3824c	0.934068	0.869822	2	adenylosuccinate lyase	polyketide synthase associated protein
Rv0808	Rv3824c	0.934068	0.868645	2	amidophosphoribosyltransferase	polyketide synthase associated protein
Rv0934	Rv3824c	0.934068	0.924547	13	periplasmic phosphate-binding lipoprotein PST	polyketide synthase associated protein
Rv0935	Rv3824c	0.934068	0.914489	13	phosphate ABC transporter transmembrane prote	polyketide synthase associated protein
Rv0936	Rv3824c	0.934068	0.910005	13	phosphate ABC transporter transmembrane prote	polyketide synthase associated protein
Rv1050	Rv3824c	0.934068	0.918801	13	oxidoreductase	polyketide synthase associated protein
Rv1087A	Rv3824c	0.934068	0.909934	20	hypothetical protein	polyketide synthase associated protein
Rv1104	Rv3824c	0.934068	0.909923	13	hypothetical protein	polyketide synthase associated protein
Rv1136	Rv3824c	0.934068	0.909928	20	enoyl-CoA hydratase	polyketide synthase associated protein
Rv1185c	Rv3824c	0.934068	0.926503	2	acyl-CoA synthetase	polyketide synthase associated protein
Rv1312	Rv3824c	0.934068	0.910041	20	hypothetical protein	polyketide synthase associated protein
Rv1467c	Rv3824c	0.934068	0.868301	2	acyl-CoA dehydrogenase FADE15	polyketide synthase associated protein
Rv1473	Rv3824c	0.934068	0.839356	2	macrolide ABC transporter ATP-binding protein	polyketide synthase associated protein
Rv1521	Rv3824c	0.934068	0.912535	2	acyl-CoA synthetase	polyketide synthase associated protein
Rv1534	Rv3824c	0.934068	0.868043	20	transcriptional regulator	polyketide synthase associated protein
Rv1552	Rv3824c	0.934068	0.914152	10	fumarate reductase flavoprotein subunit	polyketide synthase associated protein
Rv1553	Rv3824c	0.934068	0.915392	11	fumarate reductase iron-sulfur subunit FrdB	polyketide synthase associated protein
Rv1565c	Rv3824c	0.934068	0.903913	2	hypothetical protein	polyketide synthase associated protein
Rv1596	Rv3824c	0.934068	0.859678	11	nicotinate-nucleotide pyrophosphorylase	polyketide synthase associated protein
Rv1657	Rv3824c	0.934068	0.905444	18	arginine repressor	polyketide synthase associated protein
Rv1663	Rv3824c	0.934068	0.909929	13	polyketide synthase pks17	polyketide synthase associated protein
Rv1707	Rv3824c	0.934068	0.832238	13	transmembrane protein	polyketide synthase associated protein
Rv1736c	Rv3824c	0.934068	0.909929	13	nitrate reductase NarX	polyketide synthase associated protein
Rv1819c	Rv3824c	0.934068	0.867509	2	drugs-transport transmembrane ATP-binding pro	polyketide synthase associated protein
Rv1888A	Rv3824c	0.934068	0.909938	20	hypothetical protein	polyketide synthase associated protein
Rv1889c	Rv3824c	0.934068	0.909928	20	hypothetical protein	polyketide synthase associated protein
Rv1907c	Rv3824c	0.934068	0.90994	20	hypothetical protein	polyketide synthase associated protein
Rv1925	Rv3824c	0.934068	0.74951	2	acyl-CoA synthetase	polyketide synthase associated protein
Rv1931c	Rv3824c	0.934068	0.909903	20	transcriptional regulatory protein	polyketide synthase associated protein
Rv2007c	Rv3824c	0.934068	0.777832	19	ferredoxin FDXA	polyketide synthase associated protein
Rv2051c	Rv3824c	0.934068	0.894013	2	polyprenol-monophosphomannose synthase Ppm1	polyketide synthase associated protein
Rv2119	Rv3824c	0.934068	0.915354	11	hypothetical protein	polyketide synthase associated protein
Rv2163c	Rv3824c	0.934068	0.901794	2	penicillin-binding membrane protein pbpB	polyketide synthase associated protein
Rv2268c	Rv3824c	0.934068	0.901515	12	cytochrome P450 128	polyketide synthase associated protein
Rv2276	Rv3824c	0.934068	0.927723	13	cytochrome P450 121 CYP121	polyketide synthase associated protein
Rv2308	Rv3824c	0.934068	0.901928	13	hypothetical protein	polyketide synthase associated protein
Rv2331	Rv3824c	0.934068	0.909932	20	hypothetical protein	polyketide synthase associated protein
Rv2343c	Rv3824c	0.934068	0.911457	2	DNA primase	polyketide synthase associated protein
Rv2404c	Rv3824c	0.934068	0.905361	2	GTP-binding protein LepA	polyketide synthase associated protein
Rv2415c	Rv3824c	0.934068	0.909956	20	hypothetical protein	polyketide synthase associated protein
Rv2430c	Rv3824c	0.934068	0.909927	20	PPE family protein	polyketide synthase associated protein
Rv2444c	Rv3824c	0.934068	0.898799	2	ribonuclease E	polyketide synthase associated protein
Rv2572c	Rv3824c	0.934068	0.915086	2	aspartyl-tRNA synthetase	polyketide synthase associated protein
Rv2593c	Rv3824c	0.934068	0.865828	18	Holliday junction DNA helicase RuvA	polyketide synthase associated protein
Rv2742c	Rv3824c	0.934068	0.868921	20	hypothetical protein	polyketide synthase associated protein
Rv2793c	Rv3824c	0.934068	0.877902	11	tRNA pseudouridine synthase B	polyketide synthase associated protein
Rv2823c	Rv3824c	0.934068	0.882788	13	hypothetical protein	polyketide synthase associated protein
Rv2902c	Rv3824c	0.934068	0.864712	11	ribonuclease HII	polyketide synthase associated protein
Rv2950c	Rv3824c	0.934068	0.879367	2	acyl-CoA synthetase	polyketide synthase associated protein
Rv2987c	Rv3824c	0.934068	0.850408	18	isopropylmalate isomerase small subunit	polyketide synthase associated protein
Rv3003c	Rv3824c	0.934068	0.875886	2	acetolactate synthase 1 catalytic subunit	polyketide synthase associated protein
Rv3018c	Rv3824c	0.934068	0.899797	12	PPE family protein	polyketide synthase associated protein
Rv3021c	Rv3824c	0.934068	0.87246	20	PPE family protein	polyketide synthase associated protein
Rv3038c	Rv3824c	0.934068	0.891286	2	hypothetical protein	polyketide synthase associated protein
Rv3041c	Rv3824c	0.934068	0.888774	11	ABC transporter ATP-binding protein	polyketide synthase associated protein
Rv3083	Rv3824c	0.934068	0.913227	2	monooxygenase	polyketide synthase associated protein
Rv3085	Rv3824c	0.934068	0.883993	11	short-chain type dehydrogenase/reductase	polyketide synthase associated protein
Rv3100c	Rv3824c	0.934068	0.846043	18	SsrA-binding protein	polyketide synthase associated protein
Rv3116	Rv3824c	0.934068	0.880829	11	molybdenum cofactor biosynthesis protein MoeB	polyketide synthase associated protein
Rv3175	Rv3824c	0.934068	0.870319	13	amidase	polyketide synthase associated protein
Rv3192	Rv3824c	0.934068	0.909931	20	hypothetical protein	polyketide synthase associated protein
Rv3280	Rv3824c	0.934068	0.913335	2	propionyl-CoA carboxylase beta chain	polyketide synthase associated protein
Rv3352c	Rv3824c	0.934068	0.909927	20	oxidoreductase	polyketide synthase associated protein
Rv3360	Rv3824c	0.934068	0.909932	20	hypothetical protein	polyketide synthase associated protein
Rv3373	Rv3824c	0.934068	0.920982	20	enoyl-CoA hydratase	polyketide synthase associated protein
Rv3470c	Rv3824c	0.934068	0.905116	13	acetolactate synthase large subunit	polyketide synthase associated protein
Rv3515c	Rv3824c	0.934068	0.90993	20	acyl-CoA synthetase	polyketide synthase associated protein
Rv3581c	Rv3824c	0.934068	0.854243	18	2-C-methyl-D-erythritol 2,4-cyclodiphosphate	polyketide synthase associated protein
Rv3606c	Rv3824c	0.934068	0.850855	18	2-amino-4-hydroxy-6-hydroxymethyldihydropteri	polyketide synthase associated protein
Rv3677c	Rv3824c	0.934068	0.83486	11	hydrolase	polyketide synthase associated protein
Rv3708c	Rv3824c	0.934068	0.875459	2	aspartate-semialdehyde dehydrogenase	polyketide synthase associated protein
Rv3742c	Rv3824c	0.934068	0.909926	20	oxidoreductase	polyketide synthase associated protein
Rv3745c	Rv3824c	0.934068	0.909945	20	hypothetical protein	polyketide synthase associated protein
Rv3826	Rv3824c	0.934068	0.922007	2	acyl-CoA synthetase	polyketide synthase associated protein
Rv3840	Rv3824c	0.934068	0.909929	20	transcriptional regulatory protein	polyketide synthase associated protein
